# Supplementary material for: The BEACH Domain Protein SPIRRIG Is Essential for Arabidopsis Salt Stress Tolerance and Functions as a Regulator of Transcript Stabilization and Localization
Source: PLoS Biol. 2015 Jul 2;13(7):e1002188. doi: 10.1371/journal.pbio.1002188 (PMC4489804; doi:10.1371/journal.pbio.1002188)
Supplement: S1 Data — (XLSX) [file pbio.1002188.s001.xlsx]

## Sheet: Fig1D
	whole cell	PBs
Efficiency (FRETE; in %)
YFP-gSPI+DCP1-CFP	27.93	23.13
free YFP+DCP1-CFP	-2.18	-4.21
STABW
YFP-gSPI+DCP1-CFP	8.01
free YFP+DCP1-CFP	16.08
SEM
YFP-gSPI+DCP1-CFP		5.62
free YFP+DCP1-CFP		21.36
p-values (student t tests; interaction vs. control)
	0.000201417
		2.16239e-07

## Sheet: Fig4B
	Col-0	spi-2	spi-4
Reduction of P-body number (in %)
45 min post treatment	-52	-59	-45
90 min post treatment	-56	-55	-44
STABW
45 min post treatment	15.79	17.37	19.23
90 min post treatment	19.4	13.13	23.03
p-values (student t tests; treatment vs. no treatment)
45 min post treatment		0.5	0.87
90 min post treatment		0.49	0.32

## Sheet: Fig5A
	1/2MS+100mM NaCl	1/2MS+125mM NaCl	1/2MS+150mM NaCl
Relative changes of root length
Col-0	1.2	0.7	0.55
spi-2	0.92	0.34	0.15
spi-3	0.84	0.31	0.12
spi-4	0.78	0.3	0.13
STABW
Col-0	0.2	0.07	0.09
spi-2	0.09	0.05	0.008
spi-3	0.14	0.04	0.02
spi-4	0.29	0.1	0.13
p-values (student t tests; Col-0 vs. spi)
spi-2	0.12	0.002	0.021
spi-3	0.04	0.002	0.026
spi-4	0.002	0.001	0.016

## Sheet: Fig5B
	1/2MS+100mM Mannitol	1/2MS+250mM Mannitol
Relative changes of root length
Col-0	0.599	0.501
spi-2	0.312	0.318
spi-3	0.3763	0.297
spi-4	0.495	0.455
STABW
Col-0	0.177	0.12
spi-2	0.083	0.138
spi-3	0.018	0.038
spi-4	0.083	0.177
p-values (student t tests; Col-0 vs. spi)
spi-2	0.084	0.291
spi-3	0.150	0.265
spi-4	0.412	0.432

## Sheet: Fig5D
Rosette diameter (in cm)	Col-0	spi-2	spi-3	spi-4
1/2 MS	6.7	6.5	6.6	6.8
1/2 MS+50mM NaCl	5.6	4.6	4.5	4.4
1/2 MS+100mM NaCl
STABW	Col-0	spi-2	spi-3	spi-4
1/2 MS	0.63	0.63	0.72	0.68
1/2 MS+50mM NaCl	0.63	0.66	0.73	0.57
1/2 MS+100mM NaCl	0.78	1.3	0.82	0.87
p-values (student t test; treatment vs. no treatment)
1/2 MS+50mM NaCl		0.006	0.002	0.0005
1/2 MS+100mM NaCl		0.0003	1.4E-07	2.08E-06

## Sheet: Fig7A
	mRNA decay of RD29B relative to timepoint 0		SEM		p-value (student t tests; no treatment vs. treatment)		p-value (student t tests; Col-0 vs. spi)
Genotype	1/2MS + 3hActD	1/2MS + 6hActD	1/2MS + 3hActD	1/2MS + 6hActD	1/2MS + 3hActD	1/2MS + 6hActD	1/2MS + 3hActD	1/2MS + 6hActD
Col-0	102.1	103.97	2.49	1.29	0.66	0.42
spi-2	104.5	103.83	2.38	0.93	0.29	0.34	0.27	0.46
spi-4	104.6	102.84	1.33	3.87	0.18	0.56	0.23	0.40
spi-3	99.2	100.28	3.48	2.22	0.83	0.91	0.26	0.12

## Sheet: Fig7B
	mRNA decay of TZF3 relative to timepoint 0		SEM		p-value (student t tests; no treatment vs. treatment)		p-value (student t tests; Col-0 vs. spi)
Genotype	1/2MS + 3hActD	1/2MS + 6hActD	1/2MS + 3hActD	1/2MS + 6hActD	1/2MS + 3hActD	1/2MS + 6hActD	1/2MS + 3hActD	1/2MS + 6hActD
Col-0	65.7	67.95	2.3	0.523	0.001	0.007
spi-2	60.35	66.86	6.2	1169	0.017	0.0008	0.24	0.29
spi-4	55.8	60.64	2.28	2620	0.006	0.0004	0.05	0.051
spi-3	67.35	70.77	2.26	3145	0.001	0.002	0.31	0.23

## Sheet: Fig7C
	mRNA decay of CIPK9 relative to timepoint 0		SEM		p-value (student t tests; no treatment vs. treatment)		p-value (student t tests; Col-0 vs. spi)
Genotype	1/2MS + 3hActD	1/2MS + 6hActD	1/2MS + 3hActD	1/2MS + 6hActD	1/2MS + 3hActD	1/2MS + 6hActD	1/2MS + 3hActD	1/2MS + 6hActD
Col-0	73.99	60.62	0.59	1.12	0.014	0.003
spi-2	86.88	75.91	4.21	2.26	0.078	0.015	0.044	0.005
spi-4	80.26	73.38	1.33	2.37	0.053	0.022	0.064	0.009
spi-3	84.95	71.71	2.89	2.84	0.019	0.002	0.028	0.022

## Sheet: Fig7D
	mRNA decay of ABI1 relative to timepoint 0		SEM		p-value (student t tests; no treatment vs. treatment)		p-value (student t tests; Col-0 vs. spi)
Genotype	1/2MS + 3hActD	1/2MS + 6hActD	1/2MS + 3hActD	1/2MS + 6hActD	1/2MS + 3hActD	1/2MS + 6hActD	1/2MS + 3hActD	1/2MS + 6hActD
Col-0	78896	76201	1234	19702	0.0045	0.001
spi-2	90756	90.15	4009	1724	0.42	0.42	0.043	0.016
spi-4	86772	89.781	2513	1787	0.069	0.08	0.013	0.004
spi-3	88.91	85.503	0.677	3409	0.12	0.041	0.0025	0.046

## Sheet: Fig8A
	mRNA decay of RD29B relative to timepoint 0		SEM		p-value (student t tests; no treatment vs. treatment)		p-value (student t tests; Col-0 vs. spi)
Genotype	1/2MS + 200mM NaCl + 3hActD	1/2MS + 200mM NaCl + 6hActD	1/2MS + 200mM NaCl + 3hActD	1/2MS + 200mM NaCl + 6hActD	1/2MS + 200mM NaCl + 3hActD	1/2MS + 200mM NaCl + 6hActD	1/2MS + 200mM NaCl + 3hActD	1/2MS + 200mM NaCl + 6hActD
Col-0	101.9	104.89	0.33	0.88	0.85	0.63
spi-2	96.74	81.04	5.48	2.72	0.65	0.006	0.22	0.0039
spi-4	81.49	87.42	5.03	2.03	0.05	0.039	0.027	0.003
spi-3	90.44	85.4	2.45	1.55	0.05	0.003	0.019	0.0006

[truncated: 19 more sheets: Fig8B, Fig8C, Fig8D, S1E Fig, S1G Fig, S1H Fig, S2C Fig, S2D Fig, S2F Fig, S10A Fig, S10B Fig, S10C Fig, S10D Fig, S10E Fig, S10F Fig, S11A Fig, S11B Fig, S11C Fig, S11D Fig]
