# Supplementary material for: The BEACH Domain Protein SPIRRIG Is Essential for Arabidopsis Salt Stress Tolerance and Functions as a Regulator of Transcript Stabilization and Localization
Source: PLoS Biol. 2015 Jul 2;13(7):e1002188. doi: 10.1371/journal.pbio.1002188 (PMC4489804; doi:10.1371/journal.pbio.1002188)
Supplement: S8 Table — Additional sheets present up-regulated in Col-0 under salt stress conditions; transcripts down-regulated in Col-0 under salt stress conditions; transcripts up-regulated in spi under salt stress conditions; transcripts down-regulated in spi under salt stress conditions; transcripts down-regulated in nontreated spi in comparison to nontreated Col-0; transcripts up-regulated in nontreated spi in comparison to nontreated Col-0; transcripts down-regulated in salt-treated spi in comparison to salt-treated Col-0; transcripts up-regulated in salt-treated spi in comparison to salt-treated Col-0. (XLSX) [file pbio.1002188.s023.xlsx]

## Sheet: mother
Name	TAIR10 name	TAIR10 desc I	TAIR10 desc II	MapMan category	wt	mutant	wt+NaCl	mut+NaCl	log (mut/wt)	log (wtNacl/wt)	log (mutNaCl/mut)	log (mutNaCl/wtNaCl)	wt vs mut	wt vt wt NaCl	mut vs mut NaCl	wtNaCl vs mut NaCl
AT1G69920	glutathione S-transferase TAU 12	Encodes glutathione transferase belonging to the tau class of GSTs. Naming convention according to Wagner et al. (2002).	glutathione S-transferase TAU 12 (GSTU12); CONTAINS InterPro DOMAIN/s: Thioredoxin fold (InterPro:IPR012335), Glutathione S-transferase, C-terminal-like (InterPro:IPR010987), Glutathione S-transferase/chloride channel, C-terminal (InterPro:IPR017933), Thioredoxin-like fold (InterPro:IPR012336), Glutathione S-transferase, N-terminal (InterPro:IPR004045); BEST Arabidopsis thaliana protein match is:…	misc.glutathione S transferases	5.34805	2.01908	1.44576	0.408285	-1.0722	-1.37603	-1.10017	-0.796342	0.000122661	4.68604e-12	1.92716e-06	0.00122516
AT2G36690	2-oxoglutarate (2OG) and Fe(II)-dependent oxygenase superfamily protein	0	2-oxoglutarate (2OG) and Fe(II)-dependent oxygenase superfamily protein; FUNCTIONS IN: oxidoreductase activity, acting on paired donors, with incorporation or reduction of molecular oxygen, 2-oxoglutarate as one donor, and incorporation of one atom each of oxygen into both donors, oxidoreductase activity; INVOLVED IN: biosynthetic process; LOCATED IN: cellular_component unknown; EXPRESSED IN: hyp…	misc.oxidases - copper, flavone etc	58.645	31.0097	12.0065	5.47634	-0.897892	-2.19717	-2.30526	-1.00598	0.000327848	5.29322e-32	2.17486e-44	6.59457e-08
AT4G12480	Bifunctional inhibitor/lipid-transfer protein/seed storage 2S albumin superfamily protein	a putative lipid transfer protein, vernalization-responsive and cold-induced	pEARLI 1; FUNCTIONS IN: lipid binding; INVOLVED IN: defense response to fungus, lipid transport; LOCATED IN: endomembrane system; EXPRESSED IN: 6 plant structures; EXPRESSED DURING: LP.06 six leaves visible, LP.04 four leaves visible, 4 anthesis, LP.02 two leaves visible, LP.08 eight leaves visible; CONTAINS InterPro DOMAIN/s: Bifunctional inhibitor/plant lipid transfer protein/seed storage (Inte…	misc.protease inhibitor/seed storage/lipid transfer protein (LTP) family protein	352.156	187.987	32.6195	18.9724	-0.90202	-3.39294	-3.2422	-0.751287	0.00413153	6.70018e-53	1.11958e-48	0.00952609
AT4G12490	Bifunctional inhibitor/lipid-transfer protein/seed storage 2S albumin superfamily protein	0	Bifunctional inhibitor/lipid-transfer protein/seed storage 2S albumin superfamily protein; CONTAINS InterPro DOMAIN/s: Bifunctional inhibitor/plant lipid transfer protein/seed storage (InterPro:IPR016140), Plant lipid transfer protein/seed storage/trypsin-alpha amylase inhibitor (InterPro:IPR003612), Plant lipid transfer protein/hydrophobic protein, helical domain (InterPro:IPR013770); BEST Arabi…	misc.protease inhibitor/seed storage/lipid transfer protein (LTP) family protein	37.1686	6.71204	4.72229	1.84961	-2.3072	-2.73772	-1.43635	-1.00583	2.5188e-10	5.81501e-21	8.5075e-09	0.00014382
AT5G24240	Phosphatidylinositol 3- and 4-kinase ;Ubiquitin family protein	0	Phosphatidylinositol 3- and 4-kinase ;Ubiquitin family protein; FUNCTIONS IN: inositol or phosphatidylinositol kinase activity, phosphotransferase activity, alcohol group as acceptor; LOCATED IN: peroxisome; EXPRESSED IN: 11 plant structures; EXPRESSED DURING: 6 growth stages; CONTAINS InterPro DOMAIN/s: Phosphatidylinositol 3-/4-kinase, catalytic (InterPro:IPR000403), Ubiquitin (InterPro:IPR0006…	protein.degradation.ubiquitin	19.2494	1.94622	8.34223	0.469586	-2.78094	-1.11604	-1.00345	-2.66836	8.50586e-31	2.10264e-07	1.46483e-05	4.89653e-32
AT5G44575	0	0	unknown protein; FUNCTIONS IN: molecular_function unknown; INVOLVED IN: biological_process unknown; LOCATED IN: endomembrane system; Has 7 Blast hits to 7 proteins in 2 species: Archae - 0; Bacteria - 0; Metazoa - 0; Fungi - 0; Plants - 7; Viruses - 0; Other Eukaryotes - 0 (source: NCBI BLink).	not assigned.unknown	47.114	16.3753	15.3573	9.51635	-1.46942	-1.55652	-0.724402	-0.637298	1.0148e-05	1.193e-10	0.00282676	0.00961057
AT1G15125	S-adenosyl-L-methionine-dependent methyltransferases superfamily protein	0	S-adenosyl-L-methionine-dependent methyltransferases superfamily protein; FUNCTIONS IN: S-adenosylmethionine-dependent methyltransferase activity, methyltransferase activity; INVOLVED IN: biological_process unknown; LOCATED IN: cellular_component unknown; CONTAINS InterPro DOMAIN/s: SAM dependent carboxyl methyltransferase (InterPro:IPR005299); BEST Arabidopsis thaliana protein match is: S-adenos…	misc.O-methyl transferases	59.167	146.022	9.18055	3.65083	1.28899	-2.56316	-4.9824	-1.13026	3.91611e-09	4.09971e-44	2.06112e-219	6.03078e-06
AT3G16530	Legume lectin family protein	Lectin like protein whose expression is induced upon treatment with chitin oligomers.	Legume lectin family protein; FUNCTIONS IN: carbohydrate binding, binding; INVOLVED IN: response to chitin; LOCATED IN: apoplast, cell wall, nucleus, plant-type cell wall; EXPRESSED IN: 16 plant structures; EXPRESSED DURING: 9 growth stages; CONTAINS InterPro DOMAIN/s: Legume lectin, beta chain (InterPro:IPR001220), Concanavalin A-like lectin/glucanase, subgroup (InterPro:IPR013320), Concanavalin…	misc.myrosinases-lectin-jacalin	99.8661	284.025	30.455	21.0294	1.49865	-1.68108	-3.69358	-0.513855	1.19843e-21	1.80168e-43	8.85076e-207	0.000943827
AT3G63380	ATPase E1-E2 type family protein / haloacid dehalogenase-like hydrolase family protein	0	ATPase E1-E2 type family protein / haloacid dehalogenase-like hydrolase family protein; FUNCTIONS IN: calcium-transporting ATPase activity, calmodulin binding; INVOLVED IN: calcium ion transport, cation transport, metabolic process, ATP biosynthetic process; LOCATED IN: membrane; EXPRESSED IN: 11 plant structures; EXPRESSED DURING: LP.06 six leaves visible, LP.04 four leaves visible, 4 anthesis, …	signalling.calcium	51.5233	116.795	16.161	9.36391	1.16524	-1.61383	-3.50663	-0.727562	0.000498501	2.95504e-16	8.18111e-105	7.97265e-06
AT1G02920	glutathione S-transferase 7	Encodes glutathione transferase belonging to the phi class of GSTs. Naming convention according to Wagner et al. (2002).	glutathione S-transferase 7 (GSTF7); FUNCTIONS IN: glutathione transferase activity, copper ion binding, cobalt ion binding, glutathione binding; INVOLVED IN: defense response to fungus, incompatible interaction, response to cadmium ion, response to salt stress, defense response to bacterium, toxin catabolic process; LOCATED IN: nucleus, vacuole, cytoplasm; EXPRESSED IN: root, cultured cell, leaf…	misc.glutathione S transferases	164.612	160.758	41.7151	25.9128	-0.0339669	-1.95499	-2.58747	-0.666452	1	7.43103e-23	1.26972e-106	0.00496154
AT1G05020	ENTH/ANTH/VHS superfamily protein	0	ENTH/ANTH/VHS superfamily protein; FUNCTIONS IN: phospholipid binding, clathrin binding, binding, phosphatidylinositol binding; INVOLVED IN: clathrin coat assembly; LOCATED IN: clathrin coat; EXPRESSED IN: 11 plant structures; EXPRESSED DURING: L mature pollen stage, M germinated pollen stage, 4 anthesis, petal differentiation and expansion stage, LP.08 eight leaves visible; CONTAINS InterPro DOM…	not assigned.no ontology.epsin N-terminal homology (ENTH) domain-containing protein	8.48265	7.87049	3.91425	2.05674	-0.0962761	-0.948319	-1.53702	-0.684975	1	1.35887e-07	2.33224e-13	0.00742158
AT1G07240	UDP-glucosyl transferase 71C5	0	UDP-glucosyl transferase 71C5 (UGT71C5); FUNCTIONS IN: quercetin 3-O-glucosyltransferase activity, UDP-glycosyltransferase activity, transferase activity, transferring glycosyl groups; INVOLVED IN: metabolic process; LOCATED IN: cellular_component unknown; EXPRESSED IN: 22 plant structures; EXPRESSED DURING: 13 growth stages; CONTAINS InterPro DOMAIN/s: UDP-glucuronosyl/UDP-glucosyltransferase (I…	misc.UDP glucosyl and glucoronyl transferases	35.7842	44.6651	27.8065	19.2294	0.312008	-0.35269	-1.17464	-0.509944	0.544391	0.00819563	1.00421e-16	0.00682328
AT1G08630	threonine aldolase 1	Encodes a threonine aldolase, involved in threonine degradation to glycine. Primarily expressed in seeds and seedlings.	threonine aldolase 1 (THA1); CONTAINS InterPro DOMAIN/s: Pyridoxal phosphate-dependent transferase, major domain (InterPro:IPR015424), Aromatic amino acid beta-eliminating lyase/threonine aldolase (InterPro:IPR001597), Pyridoxal phosphate-dependent transferase, major region, subdomain 1 (InterPro:IPR015421), Pyridoxal phosphate-dependent transferase, major region, subdomain 2 (InterPro:IPR015422)…	amino acid metabolism.degradation.serine-glycine-cysteine group.glycine	404.919	330.912	43.3945	24.6529	-0.290387	-3.19274	-3.69361	-0.791259	0.616761	3.34257e-65	7.45949e-114	7.75496e-05
AT1G10070	branched-chain amino acid transaminase 2	Encodes a chloroplast branched-chain amino acid aminotransferase. Complements the yeast leu/iso-leu/val auxotrophy mutant.	branched-chain amino acid transaminase 2 (BCAT-2); FUNCTIONS IN: branched-chain-amino-acid transaminase activity, catalytic activity; INVOLVED IN: branched chain family amino acid metabolic process, metabolic process; LOCATED IN: chloroplast; EXPRESSED IN: 21 plant structures; EXPRESSED DURING: 14 growth stages; CONTAINS InterPro DOMAIN/s: Aminotransferase, class IV (InterPro:IPR001544), Aminotra…	amino acid metabolism.synthesis.branched chain group.common.branched-chain amino acid aminotransferase	407.859	563.524	132.766	85.7418	0.465432	-1.6119	-2.70224	-0.624908	0.369359	2.00572e-22	2.31294e-75	0.000631177
AT1G17230	Leucine-rich receptor-like protein kinase family protein	0	Leucine-rich receptor-like protein kinase family protein; FUNCTIONS IN: protein serine/threonine kinase activity, protein kinase activity, ATP binding; INVOLVED IN: protein amino acid phosphorylation; LOCATED IN: endomembrane system; EXPRESSED IN: 11 plant structures; EXPRESSED DURING: 6 growth stages; CONTAINS InterPro DOMAIN/s: Serine/threonine-protein kinase domain (InterPro:IPR002290), Leucin…	signalling.receptor kinases.leucine rich repeat XI	23.5107	25.2913	16.6845	10.9807	0.101174	-0.470926	-1.13387	-0.561773	1	0.00536734	2.12754e-14	0.00304573
AT1G19770	purine permease 14	Member of a family of proteins related to PUP1, a purine transporter. May be involved in the transport of purine and purine derivatives such as cytokinins, across the plasma membrane.	purine permease 14 (PUP14); CONTAINS InterPro DOMAIN/s: Protein of unknown function DUF250 (InterPro:IPR004853); BEST Arabidopsis thaliana protein match is: purine permease 15 (TAIR:AT1G75470.1); Has 334 Blast hits to 326 proteins in 20 species: Archae - 0; Bacteria - 6; Metazoa - 1; Fungi - 0; Plants - 321; Viruses - 0; Other Eukaryotes - 6 (source: NCBI BLink).	transport.nucleotides	107.375	107.687	72.139	52.8043	0.0041527	-0.567318	-1.01439	-0.442918	1	2.42745e-05	1.33394e-14	0.00845743
AT1G21400	Thiamin diphosphate-binding fold (THDP-binding) superfamily protein	0	Thiamin diphosphate-binding fold (THDP-binding) superfamily protein; FUNCTIONS IN: oxidoreductase activity, acting on the aldehyde or oxo group of donors, disulfide as acceptor, 3-methyl-2-oxobutanoate dehydrogenase (2-methylpropanoyl-transferring) activity; INVOLVED IN: metabolic process; EXPRESSED IN: guard cell; CONTAINS InterPro DOMAIN/s: Dehydrogenase, E1 component (InterPro:IPR001017); BEST…	amino acid metabolism.degradation.branched chain group.shared	700.235	722.194	322.031	220	0.0444835	-1.11823	-1.71033	-0.547622	1	1.96014e-14	1.65641e-43	8.62924e-05
AT1G51790	Leucine-rich repeat protein kinase family protein	0	Leucine-rich repeat protein kinase family protein; FUNCTIONS IN: kinase activity; INVOLVED IN: protein amino acid phosphorylation; LOCATED IN: endomembrane system; EXPRESSED IN: 9 plant structures; EXPRESSED DURING: 6 growth stages; CONTAINS InterPro DOMAIN/s: Protein kinase, catalytic domain (InterPro:IPR000719), Serine/threonine-protein kinase domain (InterPro:IPR002290), Leucine-rich repeat (I…	signalling.receptor kinases.misc	46.2277	41.4098	9.4077	5.62007	-0.155237	-2.18198	-2.67948	-0.652732	1	3.15099e-30	1.35278e-67	0.00272022
AT1G51800	Leucine-rich repeat protein kinase family protein	0	Leucine-rich repeat protein kinase family protein; FUNCTIONS IN: kinase activity; INVOLVED IN: protein amino acid phosphorylation; LOCATED IN: endomembrane system; EXPRESSED IN: 11 plant structures; EXPRESSED DURING: 6 growth stages; CONTAINS InterPro DOMAIN/s: Protein kinase, ATP binding site (InterPro:IPR017441), Protein kinase, catalytic domain (InterPro:IPR000719), Serine/threonine-protein ki…	signalling.receptor kinases.misc	77.4893	61.6324	29.4805	14.3686	-0.325586	-1.36461	-2.02692	-0.9879	0.597855	2.32529e-10	1.48757e-32	8.29422e-06
AT1G51820	Leucine-rich repeat protein kinase family protein	0	Leucine-rich repeat protein kinase family protein; FUNCTIONS IN: kinase activity; INVOLVED IN: protein amino acid phosphorylation; LOCATED IN: endomembrane system; EXPRESSED IN: 10 plant structures; EXPRESSED DURING: 7 growth stages; CONTAINS InterPro DOMAIN/s: Protein kinase, ATP binding site (InterPro:IPR017441), Protein kinase, catalytic domain (InterPro:IPR000719), Leucine-rich repeat (InterP…	signalling.receptor kinases.misc	52.1772	34.6859	25.5744	15.6556	-0.575457	-1.00077	-1.09934	-0.674029	0.36857	0.000160606	5.6604e-07	0.00577793
AT1G51850	Leucine-rich repeat protein kinase family protein	0	Leucine-rich repeat protein kinase family protein; FUNCTIONS IN: kinase activity; INVOLVED IN: protein amino acid phosphorylation; LOCATED IN: plasma membrane; EXPRESSED IN: root; CONTAINS InterPro DOMAIN/s: Protein kinase, ATP binding site (InterPro:IPR017441), Serine/threonine-protein kinase domain (InterPro:IPR002290), Leucine-rich repeat (InterPro:IPR001611), Serine/threonine-protein kinase-l…	signalling.receptor kinases.misc	25.1671	15.6358	3.78446	1.8377	-0.653465	-2.45133	-2.55149	-0.753633	0.0647383	2.6051e-28	1.57222e-34	0.00766457
AT1G52190	Major facilitator superfamily protein	0	Major facilitator superfamily protein; FUNCTIONS IN: transporter activity; INVOLVED IN: oligopeptide transport; LOCATED IN: membrane; EXPRESSED IN: 22 plant structures; EXPRESSED DURING: 13 growth stages; CONTAINS InterPro DOMAIN/s: Oligopeptide transporter (InterPro:IPR000109), Major facilitator superfamily, general substrate transporter (InterPro:IPR016196); BEST Arabidopsis thaliana protein ma…	transport.peptides and oligopeptides	23.9596	20.8333	10.1601	5.71402	-0.193062	-1.16124	-1.70128	-0.733098	0.826402	2.587e-13	1.38422e-24	0.000172888
AT1G52200	PLAC8 family protein	0	PLAC8 family protein; FUNCTIONS IN: molecular_function unknown; INVOLVED IN: response to oxidative stress; LOCATED IN: plasma membrane; EXPRESSED IN: 10 plant structures; EXPRESSED DURING: 6 growth stages; CONTAINS InterPro DOMAIN/s: Protein of unknown function Cys-rich (InterPro:IPR006461); BEST Arabidopsis thaliana protein match is: PLAC8 family protein (TAIR:AT3G18450.1); Has 632 Blast hits to…	not assigned.no ontology	178.441	217.952	77.2654	46.243	0.287098	-1.19707	-2.21244	-0.728273	0.859376	1.9512e-15	7.35876e-47	6.40992e-05
AT1G54000	GDSL-like Lipase/Acylhydrolase superfamily protein	0	GDSL-like Lipase/Acylhydrolase superfamily protein; FUNCTIONS IN: lipase activity, hydrolase activity, acting on ester bonds, carboxylesterase activity; INVOLVED IN: lipid metabolic process; LOCATED IN: vacuolar membrane, plasma membrane, vacuole, plant-type cell wall, plant-type vacuole; EXPRESSED IN: stem, cultured cell, callus; EXPRESSED DURING: seedling growth; CONTAINS InterPro DOMAIN/s: Lip…	misc.myrosinases-lectin-jacalin	41.4577	28.5617	13.1232	8.18586	-0.522296	-1.58795	-1.68624	-0.620584	0.135305	6.11368e-17	8.14656e-29	0.0013332
AT1G54740	Protein of unknown function (DUF3049)	0	Protein of unknown function (DUF3049); CONTAINS InterPro DOMAIN/s: Protein of unknown function DUF3049 (InterPro:IPR021410); BEST Arabidopsis thaliana protein match is: Protein of unknown function (DUF3049) (TAIR:AT5G22390.1); Has 534 Blast hits to 376 proteins in 66 species: Archae - 0; Bacteria - 26; Metazoa - 75; Fungi - 14; Plants - 157; Viruses - 0; Other Eukaryotes - 262 (source: NCBI BLink…	protein.synthesis.ribosomal protein.unknown.unknown	153.125	150.193	53.1951	37.253	-0.0277135	-1.50787	-1.98274	-0.502589	1	1.26511e-31	1.63547e-50	0.00381323
AT1G61380	S-domain-1 29	0	S-domain-1 29 (SD1-29); FUNCTIONS IN: carbohydrate binding, protein kinase activity, kinase activity; INVOLVED IN: protein amino acid autophosphorylation; LOCATED IN: endomembrane system; EXPRESSED IN: 23 plant structures; EXPRESSED DURING: 13 growth stages; CONTAINS InterPro DOMAIN/s: Curculin-like (mannose-binding) lectin (InterPro:IPR001480), PAN-2 domain (InterPro:IPR013227), Apple-like (Inte…	signalling.receptor kinases.S-locus glycoprotein like	103.664	75.5647	26.5907	16.7403	-0.45102	-1.92352	-2.10965	-0.637154	0.185522	6.64028e-24	2.63795e-53	0.00227669
AT1G64370	0	0	unknown protein; Has 773 Blast hits to 375 proteins in 118 species: Archae - 0; Bacteria - 97; Metazoa - 421; Fungi - 108; Plants - 31; Viruses - 0; Other Eukaryotes - 116 (source: NCBI BLink).	not assigned.unknown	148.746	210.612	78.7664	51.8537	0.498903	-0.908667	-2.00135	-0.593776	0.340603	1.52775e-07	2.3696e-54	1.06391e-05
AT1G67870	glycine-rich protein	0	glycine-rich protein; Has 8710 Blast hits to 3981 proteins in 499 species: Archae - 16; Bacteria - 1349; Metazoa - 4702; Fungi - 419; Plants - 500; Viruses - 11; Other Eukaryotes - 1713 (source: NCBI BLink).	not assigned.no ontology.glycine rich proteins	261.535	376.055	193.914	143.384	0.522266	-0.429668	-1.38486	-0.432927	0.105842	0.00310669	1.59658e-28	0.00343675
AT1G78000	sulfate transporter 1;2	Encodes a sulfate transporter that can restore sulfate uptake capacity of a yeast mutant lacking sulfate transporter genes.	sulfate transporter 1;2 (SULTR1;2); CONTAINS InterPro DOMAIN/s: Sulphate transporter (InterPro:IPR011547), Sulphate transporter/antisigma-factor antagonist STAS (InterPro:IPR002645), Sulphate anion transporter, conserved site (InterPro:IPR018045), Sulphate anion transporter (InterPro:IPR001902); BEST Arabidopsis thaliana protein match is: sulfate transporter 1;3 (TAIR:AT1G22150.1); Has 10127 Blas…	transport.sulphate	93.0388	151.074	36.2159	19.7033	0.693448	-1.33734	-2.87685	-0.846062	0.094751	2.32671e-16	6.76838e-47	7.75631e-06
AT1G78270	UDP-glucosyl transferase 85A4	0	UDP-glucosyl transferase 85A4 (UGT85A4); FUNCTIONS IN: transferase activity, transferring hexosyl groups, UDP-glycosyltransferase activity, glucuronosyltransferase activity; INVOLVED IN: metabolic process; LOCATED IN: cellular_component unknown; EXPRESSED IN: 17 plant structures; EXPRESSED DURING: 9 growth stages; CONTAINS InterPro DOMAIN/s: UDP-glucuronosyl/UDP-glucosyltransferase (InterPro:IPR0…	misc.UDP glucosyl and glucoronyl transferases	41.7727	43.0714	13.9492	8.49133	0.043151	-1.51662	-2.21516	-0.655387	1	5.54306e-31	9.21653e-49	0.00199258
AT2G17880	Chaperone DnaJ-domain superfamily protein	0	Chaperone DnaJ-domain superfamily protein; FUNCTIONS IN: heat shock protein binding; INVOLVED IN: protein folding; LOCATED IN: chloroplast; EXPRESSED IN: 18 plant structures; EXPRESSED DURING: 11 growth stages; CONTAINS InterPro DOMAIN/s: Molecular chaperone, heat shock protein, Hsp40, DnaJ (InterPro:IPR015609), Heat shock protein DnaJ, N-terminal (InterPro:IPR001623); BEST Arabidopsis thaliana p…	stress.abiotic.heat	72.5848	89.3472	28.7537	16.7544	0.296072	-1.30634	-2.34731	-0.744896	0.819256	2.70262e-11	6.51575e-73	0.00146751
AT2G27660	Cysteine/Histidine-rich C1 domain family protein	0	Cysteine/Histidine-rich C1 domain family protein; FUNCTIONS IN: zinc ion binding; LOCATED IN: chloroplast; EXPRESSED IN: 12 plant structures; EXPRESSED DURING: 9 growth stages; CONTAINS InterPro DOMAIN/s: DC1 (InterPro:IPR004146), Zinc finger, ZZ-type (InterPro:IPR000433), C1-like (InterPro:IPR011424); BEST Arabidopsis thaliana protein match is: Cysteine/Histidine-rich C1 domain family protein (T…	not assigned.no ontology.DC1 domain containing protein	33.9563	22.3187	10.1418	5.03944	-0.584068	-1.64957	-1.949	-0.883499	0.0599328	2.65443e-12	5.57555e-24	0.00499252
AT2G39210	Major facilitator superfamily protein	0	Major facilitator superfamily protein; FUNCTIONS IN: molecular_function unknown; INVOLVED IN: transmembrane transport; LOCATED IN: cellular_component unknown; EXPRESSED IN: 22 plant structures; EXPRESSED DURING: 13 growth stages; CONTAINS InterPro DOMAIN/s: Nodulin-like (InterPro:IPR010658), Major facilitator superfamily MFS-1 (InterPro:IPR011701), Major facilitator superfamily, general substrate…	development.unspecified	67.4062	48.3021	43.5884	21.2025	-0.472478	-0.617459	-1.15093	-1.00595	0.301484	0.00713973	6.51929e-13	4.17417e-09
AT2G39400	alpha/beta-Hydrolases superfamily protein	0	alpha/beta-Hydrolases superfamily protein; BEST Arabidopsis thaliana protein match is: alpha/beta-Hydrolases superfamily protein (TAIR:AT3G55180.1); Has 4815 Blast hits to 4811 proteins in 1490 species: Archae - 34; Bacteria - 3394; Metazoa - 137; Fungi - 136; Plants - 554; Viruses - 35; Other Eukaryotes - 525 (source: NCBI BLink).	lipid metabolism.lipid degradation.lipases.acylglycerol lipase	124.153	147.22	89.1127	63.869	0.244045	-0.473894	-1.19214	-0.474201	0.938717	0.000368159	3.11227e-21	0.00143821
AT2G39518	Uncharacterised protein family (UPF0497)	0	Uncharacterised protein family (UPF0497); FUNCTIONS IN: molecular_function unknown; INVOLVED IN: biological_process unknown; LOCATED IN: endomembrane system; CONTAINS InterPro DOMAIN/s: Uncharacterised protein family UPF0497, trans-membrane plant (InterPro:IPR006702), Uncharacterised protein family UPF0497, trans-membrane plant subgroup (InterPro:IPR006459); BEST Arabidopsis thaliana protein matc…	not assigned.no ontology	88.0239	65.2721	46.7725	24.1408	-0.42579	-0.898013	-1.39837	-0.926148	0.488198	0.000209718	7.32666e-15	8.21009e-06
AT2G44080	ARGOS-like	Encodes ARL, a gene similar to ARGOS involved in cell expansion-dependent organ growth. Upregulated by brassinosteroid. Acts downstream of BRI1.	ARGOS-like (ARL); BEST Arabidopsis thaliana protein match is: auxin-regulated gene involved in organ size (TAIR:AT3G59900.1); Has 88 Blast hits to 88 proteins in 12 species: Archae - 0; Bacteria - 0; Metazoa - 0; Fungi - 0; Plants - 88; Viruses - 0; Other Eukaryotes - 0 (source: NCBI BLink).	not assigned.unknown	78.6987	80.4612	36.1179	25.2076	0.0315576	-1.10244	-1.63613	-0.50213	1	3.60311e-15	7.13633e-39	0.0014455
AT3G07780	Protein of unknown function (DUF1423)	Encodes a nuclear PHD finger protein that is functionally redundant with OBE2 and plays an important role in the maintenance and/or establishment of the root and shoot apical meristems.	OBERON1 (OBE1); FUNCTIONS IN: zinc ion binding; INVOLVED IN: in 6 processes; LOCATED IN: nucleus; EXPRESSED IN: 25 plant structures; EXPRESSED DURING: 15 growth stages; CONTAINS InterPro DOMAIN/s: Protein of unknown function DUF1423, plant (InterPro:IPR004082), Zinc finger, PHD-type (InterPro:IPR001965); BEST Arabidopsis thaliana protein match is: Protein of unknown function (DUF1423) (TAIR:AT5G4…	not assigned.unknown	113.176	112.202	70.8935	49.5296	-0.0123589	-0.667322	-1.1637	-0.508734	1	1.41023e-07	1.28718e-18	0.00171877
AT3G12580	heat shock protein 70	0	heat shock protein 70 (HSP70); FUNCTIONS IN: ATP binding; INVOLVED IN: in 9 processes; LOCATED IN: cytosol, mitochondrion, cell wall, plasma membrane; EXPRESSED IN: 23 plant structures; EXPRESSED DURING: 11 growth stages; CONTAINS InterPro DOMAIN/s: Heat shock protein 70, conserved site (InterPro:IPR018181), Heat shock protein Hsp70 (InterPro:IPR001023), Heat shock protein 70 (InterPro:IPR013126)…	stress.abiotic.heat	88.0017	131.547	54.6913	34.5947	0.574599	-0.676381	-1.89677	-0.645788	0.482744	0.00491431	3.08104e-56	1.27424e-06
AT3G19930	sugar transporter 4	Encodes a sucrose hydrogen symporter that is induced by wounding.	sugar transporter 4 (STP4); FUNCTIONS IN: carbohydrate transmembrane transporter activity, sugar:hydrogen symporter activity, monosaccharide transmembrane transporter activity, sucrose:hydrogen symporter activity; INVOLVED IN: defense response to fungus, response to wounding, sucrose transport; LOCATED IN: plasma membrane, integral to plasma membrane, membrane; EXPRESSED IN: 28 plant structures; …	transport.sugars	281.504	269.319	48.4817	31.3874	-0.0636084	-2.51331	-3.06116	-0.611461	1	5.58354e-46	1.23581e-93	0.00243708
AT3G26210	cytochrome P450, family 71, subfamily B, polypeptide 23	putative cytochrome P450	cytochrome P450, family 71, subfamily B, polypeptide 23 (CYP71B23); FUNCTIONS IN: electron carrier activity, monooxygenase activity, iron ion binding, oxygen binding, heme binding; INVOLVED IN: oxidation reduction; LOCATED IN: endomembrane system; EXPRESSED IN: 20 plant structures; EXPRESSED DURING: 11 growth stages; CONTAINS InterPro DOMAIN/s: Cytochrome P450 (InterPro:IPR001128), Cytochrome P45…	misc.cytochrome P450	29.2328	22.1411	15.7201	8.40929	-0.385657	-0.85453	-1.2983	-0.829426	0.117985	9.45338e-06	2.79558e-09	0.00919075
AT3G46280	protein kinase-related	0	protein kinase-related; FUNCTIONS IN: molecular_function unknown; INVOLVED IN: biological_process unknown; LOCATED IN: endomembrane system; EXPRESSED IN: 6 plant structures; EXPRESSED DURING: 4 anthesis, petal differentiation and expansion stage; BEST Arabidopsis thaliana protein match is: receptor protein kinase-related (TAIR:AT3G46270.1); Has 639 Blast hits to 634 proteins in 40 species: Archae…	signalling.receptor kinases.misc	192.891	146.679	46.943	23.635	-0.392783	-2.01586	-2.58369	-0.960613	0.615217	1.40463e-17	6.91961e-59	1.02764e-07
AT3G50770	calmodulin-like 41	0	calmodulin-like 41 (CML41); FUNCTIONS IN: calcium ion binding; INVOLVED IN: biological_process unknown; LOCATED IN: chloroplast; EXPRESSED IN: 17 plant structures; EXPRESSED DURING: 11 growth stages; CONTAINS InterPro DOMAIN/s: EF-Hand 1, calcium-binding site (InterPro:IPR018247), EF-HAND 2 (InterPro:IPR018249), EF-hand-like domain (InterPro:IPR011992), Calcium-binding EF-hand (InterPro:IPR002048…	signalling.calcium	19.8255	15.9158	1.62978	0.437651	-0.299978	-2.98534	-3.55659	-0.871226	1	2.24014e-14	7.38476e-23	0.00558062
AT3G54420	homolog of carrot EP3-3 chitinase	encodes an EP3 chitinase that is expressed during somatic embryogenesis in 'nursing' cells surrounding the embryos but not in embryos themselves. The gene is also expressed in mature pollen and growing pollen tubes until they enter the receptive synergid, but not in endosperm and integuments as in carrot. Post-embryonically, expression is found in hydathodes, stipules, root epidermis and emerging…	homolog of carrot EP3-3 chitinase (EP3); FUNCTIONS IN: chitinase activity; INVOLVED IN: somatic embryogenesis, plant-type hypersensitive response; LOCATED IN: cell wall; EXPRESSED IN: 18 plant structures; EXPRESSED DURING: 6 growth stages; CONTAINS InterPro DOMAIN/s: Chitin-binding, type 1, conserved site (InterPro:IPR018371), Glycoside hydrolase, family 19 (InterPro:IPR016283), Chitin-binding, t…	stress.biotic	52.994	34.3175	17.4545	10.8008	-0.612417	-1.54883	-1.5815	-0.645094	0.196224	3.34948e-11	2.4684e-25	0.000287407
AT4G03460	Ankyrin repeat family protein	0	Ankyrin repeat family protein; CONTAINS InterPro DOMAIN/s: Ankyrin repeat-containing domain (InterPro:IPR020683), Ankyrin repeat (InterPro:IPR002110); BEST Arabidopsis thaliana protein match is: Ankyrin repeat family protein (TAIR:AT4G03500.1); Has 31827 Blast hits to 15474 proteins in 712 species: Archae - 44; Bacteria - 2495; Metazoa - 17236; Fungi - 2457; Plants - 2857; Viruses - 141; Other Eu…	cell.organisation	10.1777	7.72795	3.28145	1.41335	-0.356905	-1.38445	-1.85461	-0.827062	0.649044	1.72802e-10	5.44207e-17	0.000848504
AT4G08850	Leucine-rich repeat receptor-like protein kinase family protein	0	Leucine-rich repeat receptor-like protein kinase family protein; FUNCTIONS IN: kinase activity; INVOLVED IN: protein amino acid phosphorylation; LOCATED IN: plasma membrane, membrane; EXPRESSED IN: 23 plant structures; EXPRESSED DURING: 13 growth stages; CONTAINS InterPro DOMAIN/s: Protein kinase, ATP binding site (InterPro:IPR017441), Serine/threonine-protein kinase domain (InterPro:IPR002290), …	signalling.receptor kinases.leucine rich repeat XII	167.564	153.754	89.4246	61.5022	-0.123317	-0.898507	-1.308	-0.532809	1	2.21399e-06	2.78749e-20	0.00234135
AT4G12400	stress-inducible protein, putative	0	stress-inducible protein, putative; FUNCTIONS IN: binding; INVOLVED IN: response to high light intensity, response to hydrogen peroxide, response to heat, response to stress; LOCATED IN: cellular_component unknown; EXPRESSED IN: 18 plant structures; EXPRESSED DURING: 7 growth stages; CONTAINS InterPro DOMAIN/s: Tetratricopeptide TPR-1 (InterPro:IPR001440), Tetratricopeptide-like helical (InterPro…	stress	20.2493	31.227	10.9442	5.74683	0.60085	-0.831113	-2.25599	-0.824024	0.38053	0.000399838	6.94302e-38	2.34529e-05
AT4G12470	azelaic acid induced 1	Encodes AZI1 (AZELAIC ACID INDUCED 1). Involved in the priming of salicylic acid induction and systemic immunity triggered by pathogen or azelaic acid.	azelaic acid induced 1 (AZI1); FUNCTIONS IN: lipid binding; INVOLVED IN: systemic acquired resistance, defense response to fungus, lipid transport; LOCATED IN: endomembrane system; EXPRESSED IN: 12 plant structures; EXPRESSED DURING: 6 growth stages; CONTAINS InterPro DOMAIN/s: Bifunctional inhibitor/plant lipid transfer protein/seed storage (InterPro:IPR016140), Plant lipid transfer protein/seed…	misc.protease inhibitor/seed storage/lipid transfer protein (LTP) family protein	714.86	397.204	58.8718	31.2624	-0.84617	-3.57973	-3.62558	-0.892023	0.0276864	1.5335e-34	2.2254e-163	0.000242419
AT4G24050	NAD(P)-binding Rossmann-fold superfamily protein	0	NAD(P)-binding Rossmann-fold superfamily protein; FUNCTIONS IN: oxidoreductase activity, binding, catalytic activity; INVOLVED IN: oxidation reduction, metabolic process; EXPRESSED IN: 15 plant structures; EXPRESSED DURING: 7 growth stages; CONTAINS InterPro DOMAIN/s: NAD(P)-binding domain (InterPro:IPR016040), Glucose/ribitol dehydrogenase (InterPro:IPR002347), Short-chain dehydrogenase/reductas…	misc.short chain dehydrogenase/reductase (SDR)	44.6224	42.7394	31.4959	22.0856	-0.0608084	-0.489483	-0.921942	-0.493267	1	0.0011702	2.35886e-11	0.00247248
AT4G33270	Transducin family protein / WD-40 repeat family protein	putative cdc20 protein (CDC20.1)	CDC20.1; CONTAINS InterPro DOMAIN/s: WD40 repeat 2 (InterPro:IPR019782), WD40 repeat-like-containing domain (InterPro:IPR011046), WD40 repeat, conserved site (InterPro:IPR019775), WD40-repeat-containing domain (InterPro:IPR017986), WD40/YVTN repeat-like-containing domain (InterPro:IPR015943), WD40 repeat (InterPro:IPR001680), WD40 repeat, subgroup (InterPro:IPR019781); BEST Arabidopsis thaliana p…	cell.division	39.0323	42.1825	17.5484	10.7887	0.109283	-1.10987	-1.87304	-0.653884	1	3.62059e-10	2.95309e-27	0.00876264
AT4G33565	RING/U-box superfamily protein	0	RING/U-box superfamily protein; FUNCTIONS IN: zinc ion binding; INVOLVED IN: biological_process unknown; LOCATED IN: plasma membrane; CONTAINS InterPro DOMAIN/s: Zinc finger, RING-type (InterPro:IPR001841), Zinc finger, C3HC4 RING-type (InterPro:IPR018957); BEST Arabidopsis thaliana protein match is: RING/U-box superfamily protein (TAIR:AT1G72220.1); Has 9700 Blast hits to 9677 proteins in 303 sp…	protein.degradation.ubiquitin.E3.RING	36.4272	39.2472	22.6706	14.2915	0.104802	-0.660995	-1.39616	-0.630367	1	6.8166e-06	6.33782e-19	0.00228592
AT4G38540	FAD/NAD(P)-binding oxidoreductase family protein	0	FAD/NAD(P)-binding oxidoreductase family protein; FUNCTIONS IN: monooxygenase activity; INVOLVED IN: oxidation reduction; EXPRESSED IN: 15 plant structures; EXPRESSED DURING: 9 growth stages; CONTAINS InterPro DOMAIN/s: Monooxygenase, FAD-binding (InterPro:IPR002938); BEST Arabidopsis thaliana protein match is: FAD/NAD(P)-binding oxidoreductase family protein (TAIR:AT5G05320.1); Has 5392 Blast hi…	misc.oxidases - copper, flavone etc	86.1203	110.59	58.907	40.6108	0.357131	-0.540285	-1.42318	-0.525765	0.46412	0.000153015	1.60411e-30	0.00146018
AT5G01210	HXXXD-type acyl-transferase family protein	0	HXXXD-type acyl-transferase family protein; FUNCTIONS IN: transferase activity, transferring acyl groups other than amino-acyl groups, transferase activity; INVOLVED IN: biological_process unknown; LOCATED IN: cellular_component unknown; EXPRESSED IN: 22 plant structures; EXPRESSED DURING: 13 growth stages; CONTAINS InterPro DOMAIN/s: Transferase (InterPro:IPR003480); BEST Arabidopsis thaliana pr…	secondary metabolism.phenylpropanoids	147.289	215.253	39.7587	21.0798	0.544302	-1.86323	-3.29192	-0.884381	0.102665	9.43727e-29	4.55063e-69	0.000324391
AT5G01740	Nuclear transport factor 2 (NTF2) family protein	0	Nuclear transport factor 2 (NTF2) family protein; CONTAINS InterPro DOMAIN/s: Wound-induced protein, Wun1 (InterPro:IPR009798); BEST Arabidopsis thaliana protein match is: senescence associated gene 20 (TAIR:AT3G10985.1); Has 1807 Blast hits to 1807 proteins in 277 species: Archae - 0; Bacteria - 0; Metazoa - 736; Fungi - 347; Plants - 385; Viruses - 0; Other Eukaryotes - 339 (source: NCBI BLink).	signalling.receptor kinases.misc	12.563	9.88501	7.8965	3.47789	-0.317335	-0.608368	-1.28145	-0.990417	0.649178	0.00293245	4.24801e-08	2.97351e-05
AT5G12030	heat shock protein 17.6A	Encodes a cytosolic small heat shock protein with chaperone activity that is induced by heat and osmotic stress and is also expressed late in seed development.	heat shock protein 17.6A (HSP17.6A); FUNCTIONS IN: unfolded protein binding; INVOLVED IN: protein folding, response to high light intensity, response to hydrogen peroxide, response to heat, hyperosmotic response; LOCATED IN: cytosol; EXPRESSED IN: 10 plant structures; EXPRESSED DURING: M germinated pollen stage, 4 anthesis, C globular stage, petal differentiation and expansion stage; CONTAINS Int…	stress.abiotic.heat	9.45566	21.3593	3.42021	1.07182	1.09659	-1.2421	-3.4319	-1.09321	0.116373	0.000787537	1.20318e-53	0.000152346
AT5G20050	Protein kinase superfamily protein	0	Protein kinase superfamily protein; FUNCTIONS IN: kinase activity; INVOLVED IN: protein amino acid phosphorylation; LOCATED IN: endomembrane system; EXPRESSED IN: 23 plant structures; EXPRESSED DURING: 13 growth stages; CONTAINS InterPro DOMAIN/s: Protein kinase, ATP binding site (InterPro:IPR017441), Protein kinase, catalytic domain (InterPro:IPR000719), Serine/threonine-protein kinase-like doma…	signalling.receptor kinases.misc	54.5127	52.3184	28.8057	18.0098	-0.0581845	-0.897233	-1.48789	-0.648842	1	7.00277e-09	1.57781e-29	4.0655e-05
AT5G20250	Raffinose synthase family protein	encodes a member of glycosyl hydrolase family 36. Expression is induced within 3 hours of dark treatment, in senescing leaves and treatment with exogenous photosynthesis inhibitor. Induction of gene expression was suppressed in excised leaves supplied with sugar. The authors suggest that the gene's expression pattern is responding to the level of sugar in the cell.	DARK INDUCIBLE 10 (DIN10); FUNCTIONS IN: hydrolase activity, hydrolyzing O-glycosyl compounds; INVOLVED IN: response to karrikin, aging, response to light stimulus, response to cold, response to sucrose stimulus; LOCATED IN: chloroplast; EXPRESSED IN: 25 plant structures; EXPRESSED DURING: 14 growth stages; CONTAINS InterPro DOMAIN/s: Glycoside hydrolase, catalytic core (InterPro:IPR017853), Raff…	minor CHO metabolism.raffinose family.raffinose synthases.putative	2579.09	2774.56	661.913	486.859	0.105359	-1.96053	-2.50824	-0.442355	1	5.96203e-44	7.20037e-88	0.00992892
AT5G22580	Stress responsive A/B Barrel Domain	0	Stress responsive A/B Barrel Domain; FUNCTIONS IN: molecular_function unknown; INVOLVED IN: biological_process unknown; LOCATED IN: chloroplast; EXPRESSED IN: 22 plant structures; EXPRESSED DURING: 13 growth stages; CONTAINS InterPro DOMAIN/s: Stress responsive alpha-beta barrel (InterPro:IPR013097), Dimeric alpha-beta barrel (InterPro:IPR011008); BEST Arabidopsis thaliana protein match is: heat …	not assigned.unknown	14.7326	23.4808	8.06124	4.72277	0.637889	-0.795981	-2.09686	-0.662994	0.0103931	2.46463e-07	7.29319e-35	0.00396397
AT5G25350	EIN3-binding F box protein 2	Arabidopsis thaliana EIN3-binding F-box protein 2 (EBF2) mRNA. Part of the SCF complex, it is located in the nucleus and is involved in the ethylene-response pathway.	EIN3-binding F box protein 2 (EBF2); CONTAINS InterPro DOMAIN/s: F-box domain, cyclin-like (InterPro:IPR001810), F-box domain, Skp2-like (InterPro:IPR022364), Leucine-rich repeat, cysteine-containing subtype (InterPro:IPR006553); BEST Arabidopsis thaliana protein match is: EIN3-binding F box protein 1 (TAIR:AT2G25490.1); Has 1807 Blast hits to 1807 proteins in 277 species: Archae - 0; Bacteria - …	protein.degradation.ubiquitin.E3.SCF.FBOX	234.939	257.307	140.306	96.7724	0.130673	-0.739593	-1.40159	-0.53132	1	7.35366e-07	4.63657e-33	0.000836764
AT5G44585	0	0	unknown protein; FUNCTIONS IN: molecular_function unknown; INVOLVED IN: biological_process unknown; LOCATED IN: endomembrane system; Has 30201 Blast hits to 17322 proteins in 780 species: Archae - 12; Bacteria - 1396; Metazoa - 17338; Fungi - 3422; Plants - 5037; Viruses - 0; Other Eukaryotes - 2996 (source: NCBI BLink).	not assigned.unknown	26.0935	22.0964	8.13272	4.04206	-0.230278	-1.56883	-2.19559	-0.857032	1	2.43637e-09	4.85689e-21	0.00267168
AT5G52640	heat shock protein 90.1	Encodes a cytosolic heat shock protein AtHSP90.1. AtHSP90.1 interacts with disease resistance signaling components SGT1b and RAR1 and is required for RPS2-mediated resistance.	heat shock protein 90.1 (HSP90.1); FUNCTIONS IN: unfolded protein binding, ATP binding; INVOLVED IN: defense response to bacterium, response to heat, response to arsenic; LOCATED IN: cytosol, cell wall, plasma membrane; EXPRESSED IN: 25 plant structures; EXPRESSED DURING: 14 growth stages; CONTAINS InterPro DOMAIN/s: Chaperone protein htpG (InterPro:IPR001404), Heat shock protein Hsp90, conserved…	stress.abiotic.heat	40.8669	32.0402	11.2784	6.00952	-0.341585	-1.76968	-2.23684	-0.808737	0.816743	2.02226e-12	9.29145e-33	0.000206908
AT1G76070	0	0	unknown protein; FUNCTIONS IN: molecular_function unknown; INVOLVED IN: biological_process unknown; LOCATED IN: plasma membrane; EXPRESSED IN: 8 plant structures; EXPRESSED DURING: LP.04 four leaves visible, 4 anthesis, petal differentiation and expansion stage; BEST Arabidopsis thaliana protein match is: unknown protein (TAIR:AT1G20310.1); Has 66 Blast hits to 66 proteins in 15 species: Archae -…	not assigned.unknown	22.3956	45.5763	48.7118	32.7589	0.99336	1.08735	-0.464328	-0.55832	0.000249673	1.92882e-09	0.00623095	0.000201217
AT4G02380	senescence-associated gene 21	Encodes AtLEA5 (late embryogenesis abundant like protein). Also known as SENESCENCE-ASSOCIATED GENE 21 (SAG21). Has a role on oxidative stress tolerance. mRNA levels are elevated in response to various stresses.	senescence-associated gene 21 (SAG21); CONTAINS InterPro DOMAIN/s: Late embryogenesis abundant protein, group 3 (InterPro:IPR004926); BEST Arabidopsis thaliana protein match is: Late embryogenesis abundant 3 (LEA3) family protein (TAIR:AT1G02820.1); Has 181 Blast hits to 176 proteins in 36 species: Archae - 0; Bacteria - 0; Metazoa - 0; Fungi - 0; Plants - 181; Viruses - 0; Other Eukaryotes - 0 (…	development.late embryogenesis abundant	421.312	942.731	997.744	698.368	1.16006	1.2418	-0.432324	-0.514064	8.92928e-13	3.04514e-20	0.00892523	0.00245078
AT5G38200	Class I glutamine amidotransferase-like superfamily protein	0	Class I glutamine amidotransferase-like superfamily protein; FUNCTIONS IN: hydrolase activity; INVOLVED IN: glutamine metabolic process; LOCATED IN: cellular_component unknown; CONTAINS InterPro DOMAIN/s: Peptidase C26 (InterPro:IPR011697), Glutamine amidotransferase type 1 (InterPro:IPR017926); BEST Arabidopsis thaliana protein match is: Class I glutamine amidotransferase-like superfamily protei…	not assigned.unknown	19.2076	30.4364	32.4304	18.7539	0.637539	0.726262	-0.670299	-0.759022	0.00951501	5.62707e-07	0.000250653	9.9313e-06
AT2G23320	WRKY DNA-binding protein 15	Encodes WRKY DNA-binding protein 15 (WRKY15).	WRKY DNA-binding protein 15 (WRKY15); CONTAINS InterPro DOMAIN/s: DNA-binding WRKY (InterPro:IPR003657), Transcription factor, WRKY, Zn-cluster (InterPro:IPR018872); BEST Arabidopsis thaliana protein match is: WRKY DNA-binding protein 11 (TAIR:AT4G31550.1); Has 3350 Blast hits to 2896 proteins in 193 species: Archae - 0; Bacteria - 0; Metazoa - 11; Fungi - 1; Plants - 3315; Viruses - 0; Other Euk…	RNA.regulation of transcription.WRKY domain transcription factor family	78.3922	120.305	131.293	89.4656	0.611575	0.736668	-0.423202	-0.548296	0.0172433	2.84748e-06	0.00965122	0.000859805
AT5G09220	amino acid permease 2	member of AAAP family	amino acid permease 2 (AAP2); CONTAINS InterPro DOMAIN/s: Amino acid transporter, transmembrane (InterPro:IPR013057); BEST Arabidopsis thaliana protein match is: amino acid permease 4 (TAIR:AT5G63850.1); Has 2701 Blast hits to 2684 proteins in 226 species: Archae - 0; Bacteria - 6; Metazoa - 573; Fungi - 420; Plants - 1375; Viruses - 0; Other Eukaryotes - 327 (source: NCBI BLink).	transport.amino acids	57.6284	88.0935	88.9794	62.7728	0.603722	0.617997	-0.48238	-0.496655	0.0359476	0.000150209	0.00129597	0.00126547
AT1G03060	Beige/BEACH domain ;WD domain, G-beta repeat protein	Encodes a WD/BEACH domain protein involved in cell morphogenesis.	SPIRRIG (SPI); FUNCTIONS IN: binding; INVOLVED IN: signal transduction, multidimensional cell growth, vacuole organization, trichome morphogenesis; LOCATED IN: cellular_component unknown; EXPRESSED IN: 23 plant structures; EXPRESSED DURING: 15 growth stages; CONTAINS InterPro DOMAIN/s: WD40 repeat 2 (InterPro:IPR019782), Beige/BEACH (InterPro:IPR000409), WD40 repeat, conserved site (InterPro:IPR0…	not assigned.no ontology	40.3663	10.4151	37.4034	5.6439	-1.85752	-0.107223	-0.780836	-2.53113	8.95058e-31	0.567177	0.000335992	1.78728e-66
AT4G22470	protease inhibitor/seed storage/lipid transfer protein (LTP) family protein	0	protease inhibitor/seed storage/lipid transfer protein (LTP) family protein; FUNCTIONS IN: lipid binding; INVOLVED IN: lipid transport; LOCATED IN: endomembrane system; EXPRESSED IN: embryo, hypocotyl, sepal, stamen; EXPRESSED DURING: 4 anthesis, C globular stage, petal differentiation and expansion stage; CONTAINS InterPro DOMAIN/s: Bifunctional inhibitor/plant lipid transfer protein/seed storag…	misc.protease inhibitor/seed storage/lipid transfer protein (LTP) family protein	47.1961	20.5787	26.8662	9.97212	-1.1593	-0.790401	-0.975769	-1.34467	0.00815339	0.0127508	7.17011e-10	7.33717e-17
AT1G59870	ABC-2 and Plant PDR ABC-type transporter family protein	ATP binding cassette transporter. Localized to the plasma membrane in uninfected cells. In infected leaves, the protein concentrated at infection sites. Contributes to nonhost resistance to inappropriate pathogens that enter by direct penetration in a salicylic aciddependent manner. Required for mlo resistance. Has Cd transporter activity (Cd2+ extrusion pump) and contributes to heavy metal resis…	PENETRATION 3 (PEN3); FUNCTIONS IN: ATPase activity, coupled to transmembrane movement of substances, cadmium ion transmembrane transporter activity; INVOLVED IN: in 9 processes; LOCATED IN: mitochondrion, plasma membrane, chloroplast, membrane, chloroplast envelope; EXPRESSED IN: 29 plant structures; EXPRESSED DURING: 13 growth stages; CONTAINS InterPro DOMAIN/s: ATPase, AAA+ type, core (InterPr…	transport.ABC transporters and multidrug resistance systems	386.122	609.401	321.227	208.714	0.656969	-0.264711	-1.54133	-0.619651	0.00272739	0.106861	7.48416e-18	0.00973557
AT2G18440	GUT15 (GENE WITH UNSTABLE TRANSCRIPT 15); other RNA	Encodes a noncoding RNA, a member of an emerging class of transcripts that lack significant open reading frames and encode RNA as their final product.	0	not assigned.no ontology	78.2139	126.175	70.3085	50.2605	0.68299	-0.15168	-1.3109	-0.476225	0.00101345	0.303122	5.72392e-26	0.0014455
AT1G18390	Protein kinase superfamily protein	0	Protein kinase superfamily protein; FUNCTIONS IN: protein serine/threonine kinase activity, protein kinase activity, kinase activity, ATP binding; INVOLVED IN: protein amino acid phosphorylation; LOCATED IN: plasma membrane; EXPRESSED IN: 22 plant structures; EXPRESSED DURING: 13 growth stages; CONTAINS InterPro DOMAIN/s: Protein kinase, ATP binding site (InterPro:IPR017441), Serine/threonine-pro…	signalling.receptor kinases.wheat LRK10 like	22.1428	25.7212	21.8795	12.0743	0.20742	-0.0165062	-1.03125	-0.807323	1	1	1.00016e-10	1.90734e-07
AT1G18570	myb domain protein 51	Encodes a member of the R2R3-MYB transcription family. Involved in indole glucosinolate biosynthesis.	myb domain protein 51 (MYB51); CONTAINS InterPro DOMAIN/s: SANT, DNA-binding (InterPro:IPR001005), Homeodomain-like (InterPro:IPR009057), Myb, DNA-binding (InterPro:IPR014778), HTH transcriptional regulator, Myb-type, DNA-binding (InterPro:IPR017930), Homeodomain-related (InterPro:IPR012287), Myb transcription factor (InterPro:IPR015495); BEST Arabidopsis thaliana protein match is: myb domain pro…	secondary metabolism.sulfur-containing.glucosinolates.regulation.indole	19.6254	21.9498	21.2548	14.2412	0.154062	0.109694	-0.590506	-0.546138	1	0.835113	0.000454297	0.00129269
AT1G25097	0	0	unknown protein; BEST Arabidopsis thaliana protein match is: unknown protein (TAIR:AT1G24822.1); Has 12 Blast hits to 12 proteins in 1 species: Archae - 0; Bacteria - 0; Metazoa - 0; Fungi - 0; Plants - 12; Viruses - 0; Other Eukaryotes - 0 (source: NCBI BLink).	not assigned.unknown	12.8544	16.4632	11.5243	5.2607	0.333968	-0.145618	-1.47992	-1.00033	0.894863	0.591619	6.19871e-11	1.06391e-05
AT1G25560	AP2/B3 transcription factor family protein	Encodes a member of the RAV transcription factor family that contains AP2 and B3 binding domains. Involved in the regulation of flowering under long days. Loss of function results in early flowering. Overexpression causes late flowering and repression of expression of FT. Novel transcriptional regulator involved in ethylene signaling. Promoter bound by EIN3. EDF1 in turn, binds to promoter elemen…	TEMPRANILLO 1 (TEM1); FUNCTIONS IN: DNA binding, sequence-specific DNA binding transcription factor activity; INVOLVED IN: photoperiodism, flowering, ethylene mediated signaling pathway; LOCATED IN: chloroplast; EXPRESSED IN: 22 plant structures; EXPRESSED DURING: 13 growth stages; CONTAINS InterPro DOMAIN/s: DNA-binding, integrase-type (InterPro:IPR016177), Transcriptional factor B3 (InterPro:IP…	RNA.regulation of transcription.AP2/EREBP, APETALA2/Ethylene-responsive element binding protein family	167.795	171.704	146.536	106.775	0.0330271	-0.19421	-0.680279	-0.453042	1	0.235358	1.00461e-06	0.00763736
AT1G30755	Protein of unknown function (DUF668)	0	Protein of unknown function (DUF668); CONTAINS InterPro DOMAIN/s: Protein of unknown function DUF668 (InterPro:IPR007700), Protein of unknown function DUF3475 (InterPro:IPR021864); BEST Arabidopsis thaliana protein match is: Protein of unknown function (DUF668) (TAIR:AT1G34320.1); Has 465 Blast hits to 399 proteins in 71 species: Archae - 2; Bacteria - 14; Metazoa - 66; Fungi - 16; Plants - 336; …	not assigned.unknown	24.7329	31.9756	22.8633	16.0811	0.357781	-0.108823	-0.948993	-0.48239	0.61923	0.604293	2.61138e-10	0.00748373
AT1G33590	Leucine-rich repeat (LRR) family protein	0	Leucine-rich repeat (LRR) family protein; INVOLVED IN: signal transduction, response to karrikin, defense response; LOCATED IN: cell wall, chloroplast, plant-type cell wall; EXPRESSED IN: 22 plant structures; EXPRESSED DURING: 14 growth stages; CONTAINS InterPro DOMAIN/s: Leucine-rich repeat, typical subtype (InterPro:IPR003591), Leucine-rich repeat-containing N-terminal domain, type 2 (InterPro:…	stress.biotic.PR-proteins	134.96	192.928	106.068	69.066	0.512343	-0.344656	-1.46874	-0.611737	0.0531495	0.0300242	1.85533e-31	0.000387705
AT1G33600	Leucine-rich repeat (LRR) family protein	0	Leucine-rich repeat (LRR) family protein; INVOLVED IN: signal transduction; LOCATED IN: cell wall, membrane, plant-type cell wall; EXPRESSED IN: 22 plant structures; EXPRESSED DURING: 13 growth stages; CONTAINS InterPro DOMAIN/s: Leucine-rich repeat-containing N-terminal domain, type 2 (InterPro:IPR013210), Leucine-rich repeat (InterPro:IPR001611); BEST Arabidopsis thaliana protein match is: Leuc…	not assigned.no ontology	59.9656	74.4732	67.1201	39.5787	0.307969	0.160087	-0.89524	-0.747358	0.709068	0.51183	4.96682e-10	1.05964e-06
AT1G53233	other RNA	Potential natural antisense gene, locus overlaps with AT1G53230	0	micro RNA, natural antisense etc	1.49305	1.60333	1.4594	0.285804	0.0624516	-0.0196005	-1.01769	-0.935637	1	1	0.000307076	0.000329522
AT1G67865	0	0	unknown protein; BEST Arabidopsis thaliana protein match is: unknown protein (TAIR:AT1G67860.1); Has 13 Blast hits to 13 proteins in 2 species: Archae - 0; Bacteria - 0; Metazoa - 0; Fungi - 0; Plants - 13; Viruses - 0; Other Eukaryotes - 0 (source: NCBI BLink).	not assigned.unknown	19.5641	29.2744	15.7216	9.95086	0.55797	-0.298412	-1.46705	-0.61067	0.0475068	0.0985349	7.53951e-21	0.00545464
AT1G75388	conserved peptide upstream open reading frame 5	Upstream open reading frames (uORFs) are small open reading frames found in the 5' UTR of a mature mRNA, and can potentially mediate translational regulation of the largest, or major, ORF (mORF). CPuORF5 represents a conserved upstream opening reading frame relative to major ORF AT1G75390.1	conserved peptide upstream open reading frame 5 (CPuORF5); BEST Arabidopsis thaliana protein match is: conserved peptide upstream open reading frame 1 (TAIR:AT2G18162.1); Has 30201 Blast hits to 17322 proteins in 780 species: Archae - 12; Bacteria - 1396; Metazoa - 17338; Fungi - 3422; Plants - 5037; Viruses - 0; Other Eukaryotes - 2996 (source: NCBI BLink).	not assigned.unknown	5.69874	7.02943	7.76863	2.85048	0.261409	0.388463	-1.06026	-1.18731	1	0.296861	6.50758e-06	0.000547318
AT2G02220	phytosulfokin receptor 1	Encodes a protein interacting with phytosulfokine, a five amino acid sulfated peptide (YIYTQ).	phytosulfokin receptor 1 (PSKR1); FUNCTIONS IN: peptide receptor activity, protein serine/threonine kinase activity, ATP binding; INVOLVED IN: protein amino acid phosphorylation, transmembrane receptor protein tyrosine kinase signaling pathway, response to wounding; LOCATED IN: endomembrane system; EXPRESSED IN: 23 plant structures; EXPRESSED DURING: 13 growth stages; CONTAINS InterPro DOMAIN/s: …	signalling.receptor kinases.leucine rich repeat X	43.451	48.5448	35.1208	20.311	0.156519	-0.299387	-1.21714	-0.761231	1	0.12513	1.75993e-18	3.15248e-05
AT2G22890	Kua-ubiquitin conjugating enzyme hybrid localisation domain	0	Kua-ubiquitin conjugating enzyme hybrid localisation domain; LOCATED IN: chloroplast; EXPRESSED IN: 21 plant structures; EXPRESSED DURING: 13 growth stages; CONTAINS InterPro DOMAIN/s: Kua-ubiquitin conjugating enzyme hybrid, localisation (InterPro:IPR019547); BEST Arabidopsis thaliana protein match is: fatty acid desaturase A (TAIR:AT4G27030.1); Has 226 Blast hits to 226 proteins in 95 species: …	not assigned.unknown	7.01847	10.2784	7.24754	4.25833	0.492169	0.0406373	-1.10089	-0.649359	0.31122	1	5.93693e-09	0.00777832
AT2G26560	phospholipase A 2A	Encodes a lipid acyl hydrolase with wide substrate specificity that accumulates upon infection by fungal and bacterial pathogens. Protein is localized in the cytoplasm in healthy leaves, and in membranes in infected cells. Plays a role in cell death and differentially affects the accumulation of oxylipins. Contributes to resistance to virus.	phospholipase A 2A (PLA2A); FUNCTIONS IN: lipase activity, nutrient reservoir activity; INVOLVED IN: in 6 processes; LOCATED IN: membrane, cytoplasm; EXPRESSED IN: 11 plant structures; EXPRESSED DURING: 8 growth stages; CONTAINS InterPro DOMAIN/s: Acyl transferase/acyl hydrolase/lysophospholipase (InterPro:IPR016035), Patatin (InterPro:IPR002641); BEST Arabidopsis thaliana protein match is: Acyl …	development.storage proteins	67.1492	105.836	54.2631	31.7387	0.648627	-0.302381	-1.70633	-0.755317	0.405145	0.417971	1.64857e-33	0.0001549
AT2G30440	thylakoid processing peptide	Encodes a thylakoidal processing peptidase that removes signal sequences from proteins synthesized in the cytoplasm and transported into the thylakoid lumen.	thylakoid processing peptide (TPP); CONTAINS InterPro DOMAIN/s: Peptidase S24/S26A/S26B/S26C, beta-ribbon domain (InterPro:IPR011056), Peptidase S24/S26A/S26B/S26C (InterPro:IPR015927), Peptidase S26A, signal peptidase I, conserved site (InterPro:IPR019758), Peptidase S26, conserved region (InterPro:IPR019533), Peptidase S26A, signal peptidase I (InterPro:IPR000223), Peptidase S26A, signal peptid…	protein.targeting.chloroplast	157.967	182.865	169.622	123.615	0.209918	0.102079	-0.56117	-0.453331	0.99223	0.702582	3.59376e-05	0.00365133
AT2G33770	phosphate 2	Encodes a ubiquitin-conjugating E2 enzyme. UBC24 mRNA accumulation is suppressed by miR399f, miR399b and miR399c. Involved in phosphate starvation response.	phosphate 2 (PHO2); CONTAINS InterPro DOMAIN/s: Ubiquitin-conjugating enzyme/RWD-like (InterPro:IPR016135), Ubiquitin-conjugating enzyme, E2 (InterPro:IPR000608); BEST Arabidopsis thaliana protein match is: ubiquitin-conjugating enzyme 23 (TAIR:AT2G16920.1); Has 6405 Blast hits to 6302 proteins in 368 species: Archae - 0; Bacteria - 0; Metazoa - 2716; Fungi - 1263; Plants - 1493; Viruses - 17; Ot…	protein.degradation.ubiquitin.E2	86.3287	110.183	72.2689	49.9304	0.348405	-0.253254	-1.12633	-0.524675	0.6604	0.133666	1.32279e-16	0.000962357
AT2G39380	exocyst subunit exo70 family protein H2	A member of EXO70 gene family, putative exocyst subunits, conserved in land plants. Arabidopsis thaliana contains 23 putative EXO70 genes, which can be classified into eight clusters on the phylogenetic tree.	exocyst subunit exo70 family protein H2 (EXO70H2); INVOLVED IN: exocytosis, vesicle docking involved in exocytosis; LOCATED IN: exocyst; EXPRESSED IN: leaf apex, hypocotyl, root, stamen; EXPRESSED DURING: 4 anthesis; CONTAINS InterPro DOMAIN/s: Exo70 exocyst complex subunit (InterPro:IPR004140); BEST Arabidopsis thaliana protein match is: exocyst subunit exo70 family protein H1 (TAIR:AT3G55150.1)…	protein.targeting.secretory pathway.unspecified	19.9306	16.608	16.3493	7.56969	-0.249382	-0.270736	-1.03891	-1.01756	0.830877	0.221031	3.60888e-07	9.64139e-09
AT2G43620	Chitinase family protein	0	Chitinase family protein; FUNCTIONS IN: chitin binding, chitinase activity; INVOLVED IN: response to salt stress; LOCATED IN: apoplast; EXPRESSED IN: 12 plant structures; EXPRESSED DURING: 11 growth stages; CONTAINS InterPro DOMAIN/s: Chitin-binding, type 1, conserved site (InterPro:IPR018371), Glycoside hydrolase, family 19 (InterPro:IPR016283), Chitin-binding, type 1 (InterPro:IPR001002), Glyco…	stress.biotic	52.9083	58.9485	37.2371	24.6642	0.153215	-0.495535	-1.22397	-0.575215	1	0.131974	8.63207e-15	0.00309152
AT2G44490	Glycosyl hydrolase superfamily protein	Encodes a glycosyl hydrolase that localizes to peroxisomes and acts as a component of an inducible preinvasion resistance mechanism. Required for mlo resistance.	PENETRATION 2 (PEN2); FUNCTIONS IN: thioglucosidase activity, hydrolase activity, hydrolyzing O-glycosyl compounds; INVOLVED IN: defense response to fungus, incompatible interaction, glucosinolate metabolic process, defense response to bacterium, indole glucosinolate catabolic process, defense response by callose deposition in cell wall; LOCATED IN: peroxisome, membrane, chloroplast envelope; EXP…	secondary metabolism.sulfur-containing.glucosinolates.degradation.myrosinase	143.507	146.793	134.122	83.9646	0.0324412	-0.0968736	-0.798649	-0.669334	1	0.643568	2.02086e-08	6.85576e-05
AT3G01470	homeobox 1	Encodes a homeodomain leucine zipper class I (HD-Zip I) transcriptional activator involved in leaf development.	homeobox 1 (HB-1); FUNCTIONS IN: sequence-specific DNA binding, DNA binding, transcription activator activity, protein homodimerization activity, sequence-specific DNA binding transcription factor activity; INVOLVED IN: response to salt stress, response to blue light, positive regulation of transcription, regulation of transcription, DNA-dependent, leaf morphogenesis; LOCATED IN: nucleus; EXPRESS…	RNA.regulation of transcription.HB,Homeobox transcription factor family	48.3687	54.0757	55.2586	39.7113	0.15782	0.188478	-0.435987	-0.466646	1	0.439736	0.0057659	0.00416841
AT3G12710	DNA glycosylase superfamily protein	0	DNA glycosylase superfamily protein; FUNCTIONS IN: DNA-3-methyladenine glycosylase I activity, catalytic activity; INVOLVED IN: DNA repair, base-excision repair; EXPRESSED IN: 20 plant structures; EXPRESSED DURING: 13 growth stages; CONTAINS InterPro DOMAIN/s: DNA glycosylase (InterPro:IPR011257), Methyladenine glycosylase (InterPro:IPR005019); BEST Arabidopsis thaliana protein match is: DNA glyc…	DNA.repair	15.8452	17.3215	13.547	7.30795	0.121204	-0.211619	-1.14098	-0.808154	1	0.333166	1.52946e-10	3.8538e-05
AT3G17070	Peroxidase family protein	0	Peroxidase family protein; FUNCTIONS IN: peroxidase activity, heme binding; INVOLVED IN: response to oxidative stress, oxidation reduction; LOCATED IN: endomembrane system; EXPRESSED IN: guard cell; CONTAINS InterPro DOMAIN/s: Haem peroxidase (InterPro:IPR010255), Plant peroxidase (InterPro:IPR000823), Haem peroxidase, plant/fungal/bacterial (InterPro:IPR002016); BEST Arabidopsis thaliana protein…	misc.peroxidases	6.30508	9.31718	7.73391	4.45454	0.498076	0.257728	-0.919519	-0.67917	0.416012	0.314785	5.95286e-06	0.00265313
AT3G22060	Receptor-like protein kinase-related family protein	contains Pfam profile: PF01657 Domain of unknown function that is usually associated with protein kinase domain Pfam:PF00069, however this protein does not have the protein kinase domain	Receptor-like protein kinase-related family protein; FUNCTIONS IN: molecular_function unknown; INVOLVED IN: response to abscisic acid stimulus; LOCATED IN: cell wall, vacuole; EXPRESSED IN: 17 plant structures; EXPRESSED DURING: 9 growth stages; CONTAINS InterPro DOMAIN/s: Protein of unknown function DUF26 (InterPro:IPR002902); BEST Arabidopsis thaliana protein match is: Domain of unknown functio…	signalling.receptor kinases.misc	116.939	99.2066	89.3328	44.0025	-0.235064	-0.38472	-1.1549	-1.00524	0.837926	0.117301	1.25911e-16	1.16644e-08
AT3G24300	ammonium transporter 1;3	Encodes a plasma membrane localized ammonium transporter.	ammonium transporter 1;3 (AMT1;3); CONTAINS InterPro DOMAIN/s: Ammonium transporter (InterPro:IPR001905), Ammonium transporter, conserved site (InterPro:IPR018047); BEST Arabidopsis thaliana protein match is: ammonium transporter 1;5 (TAIR:AT3G24290.1); Has 11505 Blast hits to 11486 proteins in 2067 species: Archae - 224; Bacteria - 4696; Metazoa - 434; Fungi - 433; Plants - 469; Viruses - 0; Oth…	transport.ammonium	2.75646	2.4758	2.10287	0.827256	-0.112028	-0.27577	-0.927668	-0.763926	1	0.446276	0.00066023	0.00949251
AT3G26220	cytochrome P450, family 71, subfamily B, polypeptide 3	cytochrome P450 monooxygenase	cytochrome P450, family 71, subfamily B, polypeptide 3 (CYP71B3); FUNCTIONS IN: electron carrier activity, monooxygenase activity, iron ion binding, oxygen binding, heme binding; INVOLVED IN: oxidation reduction; EXPRESSED IN: 13 plant structures; EXPRESSED DURING: 9 growth stages; CONTAINS InterPro DOMAIN/s: Cytochrome P450 (InterPro:IPR001128), Cytochrome P450, E-class, group I (InterPro:IPR002…	misc.cytochrome P450	18.4075	17.9809	16.1355	10.3443	-0.0320663	-0.179626	-0.742584	-0.595024	1	0.284525	4.47043e-05	0.00178304
AT3G26230	cytochrome P450, family 71, subfamily B, polypeptide 24	putative cytochrome P450	cytochrome P450, family 71, subfamily B, polypeptide 24 (CYP71B24); FUNCTIONS IN: electron carrier activity, monooxygenase activity, iron ion binding, oxygen binding, heme binding; INVOLVED IN: oxidation reduction; EXPRESSED IN: 14 plant structures; EXPRESSED DURING: 9 growth stages; CONTAINS InterPro DOMAIN/s: Cytochrome P450 (InterPro:IPR001128), Cytochrome P450, E-class, group I (InterPro:IPR0…	misc.cytochrome P450	11.4949	10.3581	8.2809	4.29778	-0.137609	-0.428998	-1.10027	-0.808876	1	0.0634399	4.56976e-07	0.00651641
AT3G52450	plant U-box 22	Encodes a cytoplasmically localized U-box domain E3 ubiquitin ligase protein that is involved in the response to water stress and acts as a negative regulator of PAMP-triggered immunity.	plant U-box 22 (PUB22); CONTAINS InterPro DOMAIN/s: U box domain (InterPro:IPR003613), Armadillo-type fold (InterPro:IPR016024); BEST Arabidopsis thaliana protein match is: plant U-box 23 (TAIR:AT2G35930.1); Has 2414 Blast hits to 2402 proteins in 185 species: Archae - 0; Bacteria - 30; Metazoa - 243; Fungi - 90; Plants - 1816; Viruses - 3; Other Eukaryotes - 232 (source: NCBI BLink).	RNA.regulation of transcription.PHOR1	30.1494	32.313	24.1174	14.4502	0.0968799	-0.310516	-1.10846	-0.701063	1	0.187458	3.05307e-10	0.00199515
AT3G53720	cation/H+ exchanger 20	member of Putative Na+/H+ antiporter family. Involved in the osmoregulation through K(+) fluxes and possibly pH modulation of an active endomembrane system in guard cells.	cation/H+ exchanger 20 (CHX20); CONTAINS InterPro DOMAIN/s: Cation/H+ exchanger (InterPro:IPR006153); BEST Arabidopsis thaliana protein match is: cation/H+ exchanger 18 (TAIR:AT5G41610.1); Has 10038 Blast hits to 10006 proteins in 2135 species: Archae - 380; Bacteria - 7898; Metazoa - 11; Fungi - 167; Plants - 678; Viruses - 0; Other Eukaryotes - 904 (source: NCBI BLink).	transport.metal	24.6259	26.4871	31.7981	17.3263	0.101151	0.356009	-0.584839	-0.839696	1	0.0168481	0.00298971	1.13616e-06
AT3G56408	other RNA	Potential natural antisense gene, locus overlaps with AT3G56410	0	micro RNA, natural antisense etc	12.4668	15.6799	12.0481	4.39241	0.308702	-0.0455755	-1.62911	-1.27484	0.973203	0.971585	2.81812e-10	2.24436e-08
AT3G60530	GATA transcription factor 4	Encodes a member of the GATA factor family of zinc finger transcription factors.	GATA transcription factor 4 (GATA4); CONTAINS InterPro DOMAIN/s: Zinc finger, NHR/GATA-type (InterPro:IPR013088), Transcription factor, GATA, plant (InterPro:IPR016679), Zinc finger, GATA-type (InterPro:IPR000679); BEST Arabidopsis thaliana protein match is: GATA transcription factor 2 (TAIR:AT2G45050.1); Has 1515 Blast hits to 1478 proteins in 168 species: Archae - 0; Bacteria - 0; Metazoa - 43;…	RNA.regulation of transcription.C2C2(Zn) GATA transcription factor family	94.6317	117.312	91.2702	62.1598	0.307034	-0.051624	-0.905518	-0.546859	0.689059	0.907883	3.12018e-12	0.00417904
AT3G61060	phloem protein 2-A13	0	phloem protein 2-A13 (PP2-A13); FUNCTIONS IN: carbohydrate binding; INVOLVED IN: N-terminal protein myristoylation, response to wounding; EXPRESSED IN: 24 plant structures; EXPRESSED DURING: 15 growth stages; CONTAINS InterPro DOMAIN/s: F-box domain, cyclin-like (InterPro:IPR001810), F-box domain, Skp2-like (InterPro:IPR022364); BEST Arabidopsis thaliana protein match is: phloem protein 2-A12 (TA…	misc.myrosinases-lectin-jacalin	187.442	176.897	154.713	102.009	-0.0830806	-0.27523	-0.788265	-0.596115	1	0.0990996	2.15141e-09	2.58236e-05
AT3G61210	S-adenosyl-L-methionine-dependent methyltransferases superfamily protein	0	S-adenosyl-L-methionine-dependent methyltransferases superfamily protein; FUNCTIONS IN: methyltransferase activity; INVOLVED IN: metabolic process; LOCATED IN: cellular_component unknown; EXPRESSED IN: 20 plant structures; EXPRESSED DURING: 10 growth stages; CONTAINS InterPro DOMAIN/s: Methyltransferase type 11 (InterPro:IPR013216); BEST Arabidopsis thaliana protein match is: S-adenosyl-L-methion…	development.unspecified	13.8186	14.3644	14.1508	9.53209	0.0521851	0.0319883	-0.544801	-0.524604	1	1	0.00457708	0.00888751
AT4G16745	Exostosin family protein	0	Exostosin family protein; FUNCTIONS IN: molecular_function unknown; INVOLVED IN: biological_process unknown; LOCATED IN: membrane; EXPRESSED IN: 11 plant structures; EXPRESSED DURING: L mature pollen stage, M germinated pollen stage, 4 anthesis, C globular stage, petal differentiation and expansion stage; CONTAINS InterPro DOMAIN/s: Exostosin-like (InterPro:IPR004263); BEST Arabidopsis thaliana p…	misc.UDP glucosyl and glucoronyl transferases	4.33754	3.07006	3.41813	1.54731	-0.391126	-0.272738	-0.676076	-0.794463	0.585776	0.319273	0.00823642	0.00224638
AT4G17460	Homeobox-leucine zipper protein 4 (HB-4) / HD-ZIP protein	Encodes homeobox protein HAT1.	HAT1; FUNCTIONS IN: DNA binding, sequence-specific DNA binding transcription factor activity; INVOLVED IN: regulation of transcription, DNA-dependent, transcription, regulation of transcription; LOCATED IN: nucleus; EXPRESSED IN: 22 plant structures; EXPRESSED DURING: 13 growth stages; CONTAINS InterPro DOMAIN/s: HD-ZIP protein, N-terminal (InterPro:IPR006712), Helix-turn-helix motif, lambda-like…	RNA.regulation of transcription.HB,Homeobox transcription factor family	24.7704	26.0413	28.0243	17.5695	0.069447	0.171546	-0.542231	-0.64433	1	0.53123	0.0032749	0.00465403
AT4G20860	FAD-binding Berberine family protein	0	FAD-binding Berberine family protein; FUNCTIONS IN: electron carrier activity, oxidoreductase activity, FAD binding, catalytic activity; INVOLVED IN: response to cyclopentenone; LOCATED IN: endomembrane system; EXPRESSED IN: 10 plant structures; EXPRESSED DURING: LP.06 six leaves visible, LP.04 four leaves visible, 4 anthesis, LP.10 ten leaves visible, LP.08 eight leaves visible; CONTAINS InterPr…	misc.nitrilases, *nitrile lyases, berberine bridge enzymes, reticuline oxidases, troponine reductases	254.145	321.228	203.699	130.124	0.336764	-0.31781	-1.29715	-0.642578	0.757346	0.134527	1.21931e-20	0.00205277
AT4G32300	S-domain-2 5	0	S-domain-2 5 (SD2-5); FUNCTIONS IN: carbohydrate binding, protein kinase activity, kinase activity; INVOLVED IN: protein amino acid autophosphorylation; LOCATED IN: plasma membrane; EXPRESSED IN: 25 plant structures; EXPRESSED DURING: 15 growth stages; CONTAINS InterPro DOMAIN/s: Curculin-like (mannose-binding) lectin (InterPro:IPR001480), Protein kinase, ATP binding site (InterPro:IPR017441), Pr…	protein.postranslational modification	35.1223	43.3259	36.6407	26.5108	0.295259	0.059401	-0.688154	-0.452297	0.847823	1	7.66354e-07	0.00469572
AT4G33050	calmodulin-binding family protein	0	embryo sac development arrest 39 (EDA39); CONTAINS InterPro DOMAIN/s: IQ calmodulin-binding region (InterPro:IPR000048); BEST Arabidopsis thaliana protein match is: calmodulin-binding family protein (TAIR:AT2G26190.1); Has 290 Blast hits to 243 proteins in 49 species: Archae - 0; Bacteria - 2; Metazoa - 0; Fungi - 98; Plants - 184; Viruses - 0; Other Eukaryotes - 6 (source: NCBI BLink).	signalling.calcium	57.4005	50.7902	43.9811	26.816	-0.173303	-0.376662	-0.896766	-0.693407	1	0.116742	1.56525e-07	3.14508e-05
AT5G10180	slufate transporter 2;1	Encodes a low-affinity sulfate transporter expressed in the root cap and central cylinder, where it is induced by sulfur starvation. Expression in the shoot vascular system is not induced by sulfur starvation.	slufate transporter 2;1 (SULTR2;1); FUNCTIONS IN: sulfate transmembrane transporter activity; INVOLVED IN: sulfate transport; LOCATED IN: integral to membrane, membrane; EXPRESSED IN: 23 plant structures; EXPRESSED DURING: 10 growth stages; CONTAINS InterPro DOMAIN/s: Sulphate transporter (InterPro:IPR011547), Sulphate transporter/antisigma-factor antagonist STAS (InterPro:IPR002645), Sulphate an…	transport.sulphate	40.7049	49.6627	52.262	29.1552	0.280709	0.352891	-0.74852	-0.820701	0.716728	0.035697	5.47711e-07	3.35193e-07
AT5G15130	WRKY DNA-binding protein 72	member of WRKY Transcription Factor; Group II-b; contribute to basal immunity.	WRKY DNA-binding protein 72 (WRKY72); CONTAINS InterPro DOMAIN/s: DNA-binding WRKY (InterPro:IPR003657); BEST Arabidopsis thaliana protein match is: WRKY DNA-binding protein 61 (TAIR:AT1G18860.1); Has 6758 Blast hits to 4151 proteins in 378 species: Archae - 0; Bacteria - 669; Metazoa - 395; Fungi - 387; Plants - 3478; Viruses - 9; Other Eukaryotes - 1820 (source: NCBI BLink).	RNA.regulation of transcription.WRKY domain transcription factor family	9.04081	11.9296	6.85645	3.09893	0.364799	-0.353926	-1.65736	-0.938632	0.976034	0.127621	7.77526e-08	0.00250155
AT5G28919	0	0	FUNCTIONS IN: molecular_function unknown; INVOLVED IN: biological_process unknown; LOCATED IN: cellular_component unknown; BEST Arabidopsis thaliana protein match is: Expressed protein (TAIR:AT3G01345.1); Has 30201 Blast hits to 17322 proteins in 780 species: Archae - 12; Bacteria - 1396; Metazoa - 17338; Fungi - 3422; Plants - 5037; Viruses - 0; Other Eukaryotes - 2996 (source: NCBI BLink).	not assigned.unknown	10.5035	11.8144	9.38131	3.87114	0.155694	-0.148081	-1.39543	-1.09166	1	0.73222	1.60912e-10	1.18865e-05
AT5G39190	germin-like protein 2	germin-like protein (GLP2a)	germin-like protein 2 (GER2); CONTAINS InterPro DOMAIN/s: Cupin, RmlC-type (InterPro:IPR011051), Cupin 1 (InterPro:IPR006045), Germin (InterPro:IPR001929), RmlC-like jelly roll fold (InterPro:IPR014710), Germin, manganese binding site (InterPro:IPR019780); BEST Arabidopsis thaliana protein match is: RmlC-like cupins superfamily protein (TAIR:AT5G39160.1); Has 1499 Blast hits to 1493 proteins in 8…	stress.abiotic.unspecified	3.16347	3.66248	1.83602	0.363765	0.163312	-0.55392	-1.7735	-1.05627	1	0.0340466	7.77714e-15	0.000106848
AT5G46410	SCP1-like small phosphatase 4	Encodes a SCP1-like small phosphatase (SSP). Three SSPs form a unique group with long N-terminal extensions: AT5G46410 (SSP4), AT5G11860 (SSP5), AT4G18140 (SSP4b). SSP4 and SSP4b were localized exclusively in the nuclei, whereas SSP5 accumulated in both nuclei and cytoplasm. All three SSPs encodes active CTD phosphatases like animal SCP1 family proteins, with distinct substrate specificities: SSP…	SCP1-like small phosphatase 4 (SSP4); CONTAINS InterPro DOMAIN/s: Dullard-like phosphatase domain (InterPro:IPR011948), NLI interacting factor (InterPro:IPR004274); BEST Arabidopsis thaliana protein match is: SCP1-like small phosphatase 4b (TAIR:AT4G18140.2); Has 30201 Blast hits to 17322 proteins in 780 species: Archae - 12; Bacteria - 1396; Metazoa - 17338; Fungi - 3422; Plants - 5037; Viruses …	misc.acid and other phosphatases	34.8971	44.7936	44.8738	32.2597	0.351278	0.353803	-0.461368	-0.463893	0.513861	0.0306049	0.00386034	0.00708903
AT5G54280	myosin 2	Type VII myosin gene	myosin 2 (ATM2); FUNCTIONS IN: motor activity; INVOLVED IN: actin filament-based movement; LOCATED IN: plasma membrane, myosin complex; EXPRESSED IN: 24 plant structures; EXPRESSED DURING: 15 growth stages; CONTAINS InterPro DOMAIN/s: Myosin head, motor domain (InterPro:IPR001609), IQ calmodulin-binding region (InterPro:IPR000048); BEST Arabidopsis thaliana protein match is: P-loop containing nuc…	cell.organisation	55.3808	62.4625	56.8989	40.5183	0.170701	0.0383312	-0.612157	-0.479787	1	1	2.31917e-05	0.00478406
AT5G57220	cytochrome P450, family 81, subfamily F, polypeptide 2	member of CYP81F, involved in glucosinolate metabolism. Mutants had impaired resistance to fungi.	cytochrome P450, family 81, subfamily F, polypeptide 2 (CYP81F2); FUNCTIONS IN: electron carrier activity, monooxygenase activity, iron ion binding, oxygen binding, heme binding; INVOLVED IN: in 7 processes; LOCATED IN: endomembrane system; EXPRESSED IN: 8 plant structures; EXPRESSED DURING: 6 growth stages; CONTAINS InterPro DOMAIN/s: Cytochrome P450 (InterPro:IPR001128), Cytochrome P450, conser…	secondary metabolism.sulfur-containing.glucosinolates.synthesis.indole.cytochrome P450 monooxygenase	13.017	15.2829	11.741	6.84925	0.216181	-0.137693	-1.05273	-0.698856	1	0.532114	1.10164e-09	0.000378844
AT5G59520	ZRT/IRT-like protein 2	encodes a metal ion transporter whose expression is regulated by copper.	ZRT/IRT-like protein 2 (ZIP2); FUNCTIONS IN: copper ion transmembrane transporter activity, zinc ion transmembrane transporter activity, transferase activity, transferring glycosyl groups; INVOLVED IN: zinc ion transport, response to copper ion; LOCATED IN: plasma membrane; EXPRESSED IN: 16 plant structures; EXPRESSED DURING: 10 growth stages; CONTAINS InterPro DOMAIN/s: Zinc/iron permease (Inter…	transport.metal	9.47527	11.0585	9.12906	3.76761	0.203059	-0.0484861	-1.33871	-1.08716	1	0.960961	1.35109e-05	3.94736e-07
AT5G66790	Protein kinase superfamily protein	0	Protein kinase superfamily protein; FUNCTIONS IN: kinase activity; INVOLVED IN: protein amino acid phosphorylation; LOCATED IN: endomembrane system; CONTAINS InterPro DOMAIN/s: Protein kinase, ATP binding site (InterPro:IPR017441), Serine/threonine-protein kinase domain (InterPro:IPR002290), Serine/threonine-protein kinase-like domain (InterPro:IPR017442), Serine/threonine-protein kinase, active …	signalling.receptor kinases.wall associated kinase	8.45652	8.5549	9.0991	4.79519	0.0149307	0.0948447	-0.721384	-0.801298	1	0.902155	0.000442242	5.02843e-05
AT1G29395	COLD REGULATED 314 INNER MEMBRANE 1	Integral membrane protein in the inner envelope of chloroplasts. Provide freezing tolerance. Expression is induced by short-term cold-treatment, water deprivation, and abscisic acid treatment.	COLD REGULATED 314 INNER MEMBRANE 1 (COR413IM1); FUNCTIONS IN: molecular_function unknown; INVOLVED IN: cold acclimation, cellular response to water deprivation, cellular response to cold, response to abscisic acid stimulus; LOCATED IN: integral to chloroplast inner membrane, chloroplast thylakoid membrane, chloroplast, chloroplast envelope; EXPRESSED IN: 21 plant structures; EXPRESSED DURING: 12…	not assigned.no ontology	134.099	43.1265	251.257	154.848	-1.6143	0.900878	1.82042	-0.694758	1.86685e-10	6.18261e-05	1.20063e-43	1.87546e-07
AT4G37990	elicitor-activated gene 3-2	Encodes an aromatic alcohol:NADP+ oxidoreductase whose mRNA levels are increased in response to treatment with a variety of phytopathogenic bacteria. Though similar to mannitol dehydrogenases, this enzyme does not have mannitol dehydrogenase activity.	elicitor-activated gene 3-2 (ELI3-2); CONTAINS InterPro DOMAIN/s: GroES-like (InterPro:IPR011032), Alcohol dehydrogenase GroES-like (InterPro:IPR013154), Alcohol dehydrogenase, zinc-containing, conserved site (InterPro:IPR002328), Alcohol dehydrogenase, C-terminal (InterPro:IPR013149), Alcohol dehydrogenase superfamily, zinc-containing (InterPro:IPR002085); BEST Arabidopsis thaliana protein match…	secondary metabolism.phenylpropanoids.lignin biosynthesis.CAD	37.7095	21.8597	119.394	49.5396	-0.759882	1.63701	1.14461	-1.25228	0.00398428	1.24981e-13	1.54832e-20	1.37085e-16
AT5G52310	low-temperature-responsive protein 78 (LTI78) / desiccation-responsive protein 29A (RD29A)	cold regulated gene, the 5' region of cor78 has cis-acting regulatory elements that can impart cold-regulated gene expression	LOW-TEMPERATURE-INDUCED 78 (LTI78); FUNCTIONS IN: molecular_function unknown; INVOLVED IN: in 7 processes; LOCATED IN: cellular_component unknown; EXPRESSED IN: 24 plant structures; EXPRESSED DURING: 13 growth stages; BEST Arabidopsis thaliana protein match is: CAP160 protein (TAIR:AT5G52300.2); Has 4951 Blast hits to 3145 proteins in 397 species: Archae - 10; Bacteria - 1464; Metazoa - 1621; Fun…	stress.abiotic.cold	140.02	77.2582	2373.37	1686.73	-0.849587	4.07357	4.4307	-0.492456	0.000118865	1.35621e-85	5.96147e-224	0.00289544
AT2G24850	tyrosine aminotransferase 3	Encodes a tyrosine aminotransferase that is responsive to treatment with jasmonic acid.	tyrosine aminotransferase 3 (TAT3); CONTAINS InterPro DOMAIN/s: 1-aminocyclopropane-1-carboxylate synthase (InterPro:IPR001176), Aminotransferase, class I/classII (InterPro:IPR004839), Pyridoxal phosphate-dependent transferase, major domain (InterPro:IPR015424), Tyrosine transaminase (InterPro:IPR021178), Tyrosine/nicotianamine aminotransferase (InterPro:IPR005958), Pyridoxal phosphate-dependent …	amino acid metabolism.synthesis.aromatic aa.tyrosine.tyrosine transaminase	0.274965	1.98128	88.197	50.6385	1.22547	6.12847	4.11444	-0.788548	0.00015459	1.23864e-182	7.56874e-44	0.00778969
AT4G25670	0	0	unknown protein; BEST Arabidopsis thaliana protein match is: unknown protein (TAIR:AT4G25690.2); Has 30201 Blast hits to 17322 proteins in 780 species: Archae - 12; Bacteria - 1396; Metazoa - 17338; Fungi - 3422; Plants - 5037; Viruses - 0; Other Eukaryotes - 2996 (source: NCBI BLink).	not assigned.unknown	40.0068	71.9459	218.158	134.235	0.830963	2.41804	0.890572	-0.696503	0.000172973	1.02623e-47	1.14347e-05	0.00605961
AT4G37370	cytochrome P450, family 81, subfamily D, polypeptide 8	member of CYP81D	cytochrome P450, family 81, subfamily D, polypeptide 8 (CYP81D8); FUNCTIONS IN: electron carrier activity, monooxygenase activity, iron ion binding, oxygen binding, heme binding; INVOLVED IN: response to karrikin; LOCATED IN: endoplasmic reticulum, plasma membrane; EXPRESSED IN: 20 plant structures; EXPRESSED DURING: 13 growth stages; CONTAINS InterPro DOMAIN/s: Cytochrome P450 (InterPro:IPR00112…	misc.cytochrome P450	27.9987	71.5584	207.111	135.397	1.32315	2.84329	0.9106	-0.60954	3.77216e-12	1.96402e-78	2.76516e-08	0.00113463
AT1G01480	1-amino-cyclopropane-1-carboxylate synthase 2	a member of the 1-aminocyclopropane-1-carboxylate (ACC) synthase (S-adenosyl-L-methionine methylthioadenosine-lyase, EC 4.4.1.14) gene family, isolated from a flower-specific cDNA library.	1-amino-cyclopropane-1-carboxylate synthase 2 (ACS2); CONTAINS InterPro DOMAIN/s: 1-aminocyclopropane-1-carboxylate synthase (InterPro:IPR001176), Aminotransferase, class I/classII (InterPro:IPR004839), Pyridoxal phosphate-dependent transferase, major domain (InterPro:IPR015424), Aminotransferases, class-I, pyridoxal-phosphate-binding site (InterPro:IPR004838), Pyridoxal phosphate-dependent trans…	hormone metabolism.ethylene.synthesis-degradation.1-aminocyclopropane-1-carboxylate synthase	3.63219	2.20487	25.1065	14.4622	-0.531429	2.49464	2.27041	-0.755665	0.578072	2.80279e-20	1.48524e-34	0.000742985
AT1G02230	NAC domain containing protein 4	0	NAC domain containing protein 4 (NAC004); FUNCTIONS IN: sequence-specific DNA binding transcription factor activity; INVOLVED IN: multicellular organismal development, regulation of transcription; LOCATED IN: cellular_component unknown; CONTAINS InterPro DOMAIN/s: No apical meristem (NAM) protein (InterPro:IPR003441); BEST Arabidopsis thaliana protein match is: NAC domain containing protein 5 (TA…	development.unspecified	0.40833	0.23178	5.24842	2.01931	-0.193242	2.1495	1.29347	-1.04927	1	8.74168e-19	1.06384e-07	0.000653838
AT1G02400	gibberellin 2-oxidase 6	Encodes a gibberellin 2-oxidase that acts on C19 gibberellins but not C20 gibberellins.	gibberellin 2-oxidase 6 (GA2OX6); CONTAINS InterPro DOMAIN/s: Oxoglutarate/iron-dependent oxygenase (InterPro:IPR005123); BEST Arabidopsis thaliana protein match is: gibberellin 2-oxidase 4 (TAIR:AT1G47990.1); Has 8143 Blast hits to 8109 proteins in 973 species: Archae - 0; Bacteria - 1087; Metazoa - 68; Fungi - 840; Plants - 4773; Viruses - 0; Other Eukaryotes - 1375 (source: NCBI BLink).	hormone metabolism.gibberelin.synthesis-degradation.GA2 oxidase	18.355	19.7099	89.1073	55.0896	0.0976169	2.21894	1.43741	-0.68391	1	1.78254e-28	2.7672e-16	0.000641947
AT1G03790	Zinc finger C-x8-C-x5-C-x3-H type family protein	Encodes SOMNUS (SOM), a nucleus-localized CCCH-type zinc finger protein. SOM negatively regulates light-dependent seed germination downstream of PIL5 (AT2G20180).	SOMNUS (SOM); CONTAINS InterPro DOMAIN/s: Zinc finger, CCCH-type (InterPro:IPR000571); BEST Arabidopsis thaliana protein match is: Zinc finger C-x8-C-x5-C-x3-H type family protein (TAIR:AT5G44260.1); Has 3270 Blast hits to 1059 proteins in 150 species: Archae - 0; Bacteria - 0; Metazoa - 444; Fungi - 30; Plants - 421; Viruses - 3; Other Eukaryotes - 2372 (source: NCBI BLink).	RNA.regulation of transcription.C3H zinc finger family	0.760247	0.380682	19.3021	11.2527	-0.350396	3.52778	3.14965	-0.728532	0.798635	4.29392e-70	1.42794e-46	4.85268e-05
AT1G19250	flavin-dependent monooxygenase 1	FMO1 is required for full expression of TIR-NB-LRRconditioned resistance to avirulent pathogens and for basal resistance to invasive virulent pathogens. Functions in an EDS1-regulated but SA-independent mechanism that promotes resistance and cell death at pathogen infection sites.	flavin-dependent monooxygenase 1 (FMO1); FUNCTIONS IN: NADP or NADPH binding, oxidoreductase activity, monooxygenase activity, FAD binding, flavin-containing monooxygenase activity; INVOLVED IN: in 7 processes; LOCATED IN: endomembrane system, intrinsic to endoplasmic reticulum membrane; EXPRESSED IN: stem, leaf whorl, sepal, root, stamen; EXPRESSED DURING: 4 anthesis; CONTAINS InterPro DOMAIN/s:…	misc.oxidases - copper, flavone etc	0.0783724	0	3.04503	0.847913	-0.108855	1.9073	0.885897	-1.13025	0.995925	6.2521e-13	5.01629e-06	0.00263606
AT1G21110	O-methyltransferase family protein	0	O-methyltransferase family protein; FUNCTIONS IN: methyltransferase activity, O-methyltransferase activity, protein dimerization activity; LOCATED IN: cytosol; CONTAINS InterPro DOMAIN/s: Winged helix-turn-helix transcription repressor DNA-binding (InterPro:IPR011991), Plant methyltransferase dimerisation (InterPro:IPR012967), O-methyltransferase, family 2 (InterPro:IPR001077), O-methyltransferas…	misc.O-methyl transferases	14.5665	9.84767	26.944	17.6646	-0.521062	0.844093	0.782916	-0.582238	0.0713175	2.51792e-08	1.80645e-07	0.000169717
AT1G21790	TRAM, LAG1 and CLN8 (TLC) lipid-sensing domain containing protein	0	TRAM, LAG1 and CLN8 (TLC) lipid-sensing domain containing protein; FUNCTIONS IN: molecular_function unknown; INVOLVED IN: biological_process unknown; LOCATED IN: integral to membrane; EXPRESSED IN: 23 plant structures; EXPRESSED DURING: 15 growth stages; CONTAINS InterPro DOMAIN/s: TRAM/LAG1/CLN8 homology domain (InterPro:IPR006634); Has 174 Blast hits to 174 proteins in 42 species: Archae - 0; B…	not assigned.unknown	26.6795	17.4536	139.406	91.3584	-0.584914	2.34272	2.32334	-0.604292	0.0566213	8.44576e-30	6.54227e-73	0.000296603
AT1G28190	0	0	unknown protein; BEST Arabidopsis thaliana protein match is: unknown protein (TAIR:AT5G12340.1); Has 166 Blast hits to 162 proteins in 36 species: Archae - 0; Bacteria - 2; Metazoa - 15; Fungi - 5; Plants - 124; Viruses - 0; Other Eukaryotes - 20 (source: NCBI BLink).	not assigned.unknown	12.3281	19.0678	38.4877	26.5844	0.590415	1.56693	0.458968	-0.517552	0.122148	1.03489e-32	0.005391	0.00129269
AT1G53470	mechanosensitive channel of small conductance-like 4	0	mechanosensitive channel of small conductance-like 4 (MSL4); INVOLVED IN: transmembrane transport; LOCATED IN: plasma membrane, membrane; CONTAINS InterPro DOMAIN/s: Membrane protein, At2g17000, predicted (InterPro:IPR016688), Mechanosensitive ion channel MscS (InterPro:IPR006685), Like-Sm ribonucleoprotein (LSM)-related domain (InterPro:IPR010920); BEST Arabidopsis thaliana protein match is: mec…	signalling.unspecified	4.4709	2.91933	68.4503	48.2114	-0.481172	3.66613	3.65032	-0.496986	0.337772	7.17801e-97	2.81106e-114	0.00669508
AT1G60750	NAD(P)-linked oxidoreductase superfamily protein	0	NAD(P)-linked oxidoreductase superfamily protein; FUNCTIONS IN: oxidoreductase activity; INVOLVED IN: oxidation reduction; CONTAINS InterPro DOMAIN/s: Aldo/keto reductase (InterPro:IPR001395), Aldo/keto reductase subgroup (InterPro:IPR020471); BEST Arabidopsis thaliana protein match is: NAD(P)-linked oxidoreductase superfamily protein (TAIR:AT1G60730.1); Has 31420 Blast hits to 31397 proteins in …	hormone metabolism.auxin.induced-regulated-responsive-activated	0.698441	0.40163	18.9384	11.3449	-0.277105	3.55327	3.13874	-0.691629	0.874969	2.03391e-81	2.61273e-40	0.000478288
AT1G69480	EXS (ERD1/XPR1/SYG1) family protein	0	EXS (ERD1/XPR1/SYG1) family protein; FUNCTIONS IN: molecular_function unknown; INVOLVED IN: biological_process unknown; LOCATED IN: integral to membrane, plasma membrane; EXPRESSED IN: stem, sepal, stamen, seed; EXPRESSED DURING: 4 anthesis, petal differentiation and expansion stage, E expanded cotyledon stage; CONTAINS InterPro DOMAIN/s: EXS, C-terminal (InterPro:IPR004342), SPX, N-terminal (Int…	transport.phosphate	3.03285	2.20304	81.3389	54.0749	-0.332357	4.3517	4.10388	-0.580179	0.767291	3.21131e-119	1.00683e-120	0.00153783
AT1G69490	NAC-like, activated by AP3/PI	Encodes a member of the NAC transcription factor gene family. It is expressed in floral primordia and upregulated by AP3 and PI. Its expression is associated with leaf senescence.	NAC-like, activated by AP3/PI (NAP); CONTAINS InterPro DOMAIN/s: No apical meristem (NAM) protein (InterPro:IPR003441); BEST Arabidopsis thaliana protein match is: NAC domain containing protein 25 (TAIR:AT1G61110.1); Has 3046 Blast hits to 3040 proteins in 76 species: Archae - 0; Bacteria - 0; Metazoa - 0; Fungi - 0; Plants - 3046; Viruses - 0; Other Eukaryotes - 0 (source: NCBI BLink).	development.unspecified	48.5666	52.3895	106.489	71.9738	0.107187	1.11674	0.450825	-0.558732	1	1.17303e-10	0.000176316	0.000241123
AT1G71360	Galactose-binding protein	0	Galactose-binding protein; FUNCTIONS IN: molecular_function unknown; INVOLVED IN: biological_process unknown; LOCATED IN: mitochondrion; CONTAINS InterPro DOMAIN/s: Sad1/UNC-like, C-terminal (InterPro:IPR012919), Galactose-binding domain-like (InterPro:IPR008979); BEST Arabidopsis thaliana protein match is: Galactose-binding protein (TAIR:AT1G22882.1); Has 1743 Blast hits to 1314 proteins in 210 …	not assigned.unknown	8.09363	6.98162	17.0558	10.6159	-0.188175	0.989533	0.541345	-0.636363	0.955918	1.34135e-08	0.00170145	0.00152442
AT1G73390	Endosomal targeting BRO1-like domain-containing protein	0	Endosomal targeting BRO1-like domain-containing protein; FUNCTIONS IN: molecular_function unknown; INVOLVED IN: N-terminal protein myristoylation; LOCATED IN: cellular_component unknown; EXPRESSED IN: 24 plant structures; EXPRESSED DURING: 13 growth stages; CONTAINS InterPro DOMAIN/s: BRO1 (InterPro:IPR004328); BEST Arabidopsis thaliana protein match is: Endosomal targeting BRO1-like domain-conta…	not assigned.unknown	29.5173	31.8672	223.077	162.882	0.107019	2.8763	2.31794	-0.451338	1	8.66032e-80	3.69352e-65	0.00816103
AT2G18170	MAP kinase 7	0	MAP kinase 7 (MPK7); CONTAINS InterPro DOMAIN/s: Protein kinase, ATP binding site (InterPro:IPR017441), Serine/threonine-protein kinase domain (InterPro:IPR002290), Serine/threonine-protein kinase-like domain (InterPro:IPR017442), Protein kinase-like domain (InterPro:IPR011009), Serine/threonine-protein kinase, active site (InterPro:IPR008271), MAP kinase, conserved site (InterPro:IPR003527), Pro…	signalling.MAP kinases	22.9787	23.5728	45.3461	32.1582	0.0353036	0.950691	0.432305	-0.483082	1	5.63936e-10	0.000397721	0.00469708
AT2G18210	0	0	unknown protein; BEST Arabidopsis thaliana protein match is: unknown protein (TAIR:AT4G36500.1); Has 50 Blast hits to 50 proteins in 7 species: Archae - 0; Bacteria - 0; Metazoa - 0; Fungi - 0; Plants - 50; Viruses - 0; Other Eukaryotes - 0 (source: NCBI BLink).	not assigned.unknown	1.6567	1.90524	23.4856	13.7627	0.12902	3.20422	2.34523	-0.729978	1	3.61039e-72	1.47846e-19	0.00485978
AT2G26380	Leucine-rich repeat (LRR) family protein	0	Leucine-rich repeat (LRR) family protein; INVOLVED IN: signal transduction, defense response; LOCATED IN: endomembrane system; EXPRESSED IN: hypocotyl, root; CONTAINS InterPro DOMAIN/s: Leucine-rich repeat-containing N-terminal domain, type 2 (InterPro:IPR013210), Leucine-rich repeat (InterPro:IPR001611); BEST Arabidopsis thaliana protein match is: Leucine-rich repeat (LRR) family protein (TAIR:A…	stress.biotic.PR-proteins	0.225462	0.16985	13.0037	8.04459	-0.0670016	3.51441	2.95073	-0.630681	1	1.77824e-71	7.37646e-40	0.00137158
AT2G32880	TRAF-like family protein	0	TRAF-like family protein; CONTAINS InterPro DOMAIN/s: TRAF-like (InterPro:IPR008974), MATH (InterPro:IPR002083), TRAF-type (InterPro:IPR013322); BEST Arabidopsis thaliana protein match is: TRAF-like family protein (TAIR:AT2G32870.1); Has 574 Blast hits to 518 proteins in 28 species: Archae - 0; Bacteria - 0; Metazoa - 4; Fungi - 2; Plants - 559; Viruses - 0; Other Eukaryotes - 9 (source: NCBI BLi…	not assigned.no ontology	23.7421	18.0925	36.4504	26.1726	-0.373965	0.598011	0.509146	-0.46283	0.268393	1.0203e-05	0.000844027	0.00294872
AT2G35930	plant U-box 23	Encodes a cytoplasmically localized U-box domain containing E3 ubiquitin ligase that is involved in the response to water stress and acts as a negative regulator of PAMP-triggered immunity.	plant U-box 23 (PUB23); CONTAINS InterPro DOMAIN/s: U box domain (InterPro:IPR003613), Armadillo-like helical (InterPro:IPR011989), Armadillo-type fold (InterPro:IPR016024); BEST Arabidopsis thaliana protein match is: plant U-box 22 (TAIR:AT3G52450.1); Has 2501 Blast hits to 2466 proteins in 187 species: Archae - 0; Bacteria - 34; Metazoa - 243; Fungi - 89; Plants - 1910; Viruses - 3; Other Eukar…	RNA.regulation of transcription.PHOR1	19.9416	23.2749	50.2561	34.7109	0.213093	1.29135	0.556899	-0.521358	1	1.20288e-15	0.000266566	0.00124623
AT2G38470	WRKY DNA-binding protein 33	Member of the plant WRKY transcription factor family. Regulates the antagonistic relationship between defense pathways mediating responses to P. syringae and necrotrophic fungal pathogens. Located in nucleus. Involved in response to various abiotic stresses - especially salt stress.	WRKY DNA-binding protein 33 (WRKY33); CONTAINS InterPro DOMAIN/s: DNA-binding WRKY (InterPro:IPR003657); BEST Arabidopsis thaliana protein match is: WRKY DNA-binding protein 4 (TAIR:AT1G13960.1); Has 7573 Blast hits to 4449 proteins in 326 species: Archae - 2; Bacteria - 120; Metazoa - 293; Fungi - 170; Plants - 5689; Viruses - 9; Other Eukaryotes - 1290 (source: NCBI BLink).	RNA.regulation of transcription.WRKY domain transcription factor family	34.7128	54.9245	194.759	131.434	0.647038	2.45456	1.24372	-0.5638	0.0112515	8.67988e-62	6.2093e-16	0.00163226
AT2G45570	cytochrome P450, family 76, subfamily C, polypeptide 2	member of CYP76C	cytochrome P450, family 76, subfamily C, polypeptide 2 (CYP76C2); FUNCTIONS IN: electron carrier activity, monooxygenase activity, iron ion binding, oxygen binding, heme binding; INVOLVED IN: oxidation reduction; EXPRESSED IN: stem, sepal, male gametophyte, carpel, stamen; EXPRESSED DURING: 4 anthesis; CONTAINS InterPro DOMAIN/s: Cytochrome P450 (InterPro:IPR001128), Cytochrome P450, E-class, gro…	misc.cytochrome P450	2.96546	6.15013	47.2667	29.6771	0.850482	3.60547	2.10112	-0.653867	0.0335518	8.88901e-81	2.64891e-41	0.000175627
AT2G47190	myb domain protein 2	Encodes a MYB transcription factor that possesses an R2R3 MYB DNA binding domain and is known to regulate the expression of salt- and dehydration-responsive genes. Has been shown to bind calmodulin.	myb domain protein 2 (MYB2); FUNCTIONS IN: calmodulin binding, DNA binding, transcription activator activity, sequence-specific DNA binding transcription factor activity; INVOLVED IN: in 6 processes; LOCATED IN: nucleus; EXPRESSED IN: 6 plant structures; EXPRESSED DURING: 4 anthesis; CONTAINS InterPro DOMAIN/s: SANT, DNA-binding (InterPro:IPR001005), Homeodomain-like (InterPro:IPR009057), Myb, DN…	RNA.regulation of transcription.MYB domain transcription factor family	0.731378	0.576488	6.06314	3.10122	-0.135206	2.02839	1.37934	-0.784255	1	3.49137e-16	7.50037e-10	0.00267168
AT3G01650	RING domain ligase1	0	RING domain ligase1 (RGLG1); FUNCTIONS IN: zinc ion binding; INVOLVED IN: N-terminal protein myristoylation, cytokinin metabolic process, auxin metabolic process; LOCATED IN: plasma membrane; EXPRESSED IN: 28 plant structures; EXPRESSED DURING: 15 growth stages; CONTAINS InterPro DOMAIN/s: Zinc finger, RING-type (InterPro:IPR001841), Copine (InterPro:IPR010734), von Willebrand factor, type A (Int…	protein.degradation.ubiquitin.E3.RING	21.615	20.4699	47.4244	33.0353	-0.0749635	1.09845	0.664714	-0.508704	1	3.65457e-15	2.5721e-06	0.00574263
AT3G05630	phospholipase D P2	Encodes a member of the PXPH-PLD subfamily of phospholipase D proteins. Regulates vesicle trafficking. Required for auxin transport and distribution and hence auxin responses. This subfamily is novel structurally different from the majority of plant PLDs by having phox homology (PX) and pleckstrin homology (PH) domains. Involved regulating root development in response to nutrient limitation. Play…	phospholipase D P2 (PLDP2); FUNCTIONS IN: phospholipase D activity; INVOLVED IN: in 7 processes; LOCATED IN: vacuole; EXPRESSED IN: 14 plant structures; EXPRESSED DURING: 4 anthesis; CONTAINS InterPro DOMAIN/s: Phospholipase D, eukaryota (InterPro:IPR016555), Phospholipase D (InterPro:IPR015679), Phospholipase D/Transphosphatidylase (InterPro:IPR001736), Pleckstrin homology (InterPro:IPR001849); …	lipid metabolism.lipid degradation.lysophospholipases.phospholipase D	2.35647	2.6156	20.2657	13.3984	0.107293	2.66352	1.9936	-0.562619	1	7.15072e-51	2.6951e-23	0.00940544
AT3G19200	0	0	unknown protein; BEST Arabidopsis thaliana protein match is: unknown protein (TAIR:AT4G34419.1); Has 51 Blast hits to 51 proteins in 10 species: Archae - 0; Bacteria - 0; Metazoa - 0; Fungi - 0; Plants - 51; Viruses - 0; Other Eukaryotes - 0 (source: NCBI BLink).	not assigned.unknown	4.68274	5.17519	18.8295	10.7898	0.119899	1.80299	0.932982	-0.750107	1	2.47281e-27	1.27662e-07	8.21009e-06
AT3G27020	YELLOW STRIPE like 6	Arabidopsis thaliana metal-nicotianamine transporter YSL6	YELLOW STRIPE like 6 (YSL6); FUNCTIONS IN: oligopeptide transporter activity; INVOLVED IN: oligopeptide transport, transmembrane transport; LOCATED IN: plasma membrane; EXPRESSED IN: 25 plant structures; EXPRESSED DURING: 15 growth stages; CONTAINS InterPro DOMAIN/s: Oligopeptide transporter OPT superfamily (InterPro:IPR004813); BEST Arabidopsis thaliana protein match is: YELLOW STRIPE like 4 (TA…	transport.peptides and oligopeptides	61.5484	45.7066	90.4532	62.9313	-0.421346	0.548063	0.452897	-0.516512	0.0350892	3.2781e-05	0.000658733	0.000634305
AT3G29670	HXXXD-type acyl-transferase family protein	0	HXXXD-type acyl-transferase family protein; FUNCTIONS IN: transferase activity, transferring acyl groups other than amino-acyl groups, transferase activity; INVOLVED IN: biological_process unknown; LOCATED IN: cellular_component unknown; EXPRESSED IN: stem, inflorescence meristem, hypocotyl, flower; EXPRESSED DURING: petal differentiation and expansion stage; CONTAINS InterPro DOMAIN/s: Transfera…	secondary metabolism.flavonoids.anthocyanins.anthocyanin 5-aromatic acyltransferase	6.73669	3.59828	15.2601	10.3082	-0.750622	1.07155	1.2982	-0.523968	0.252557	3.48723e-12	6.27511e-06	0.00442185
AT3G44870	S-adenosyl-L-methionine-dependent methyltransferases superfamily protein	0	S-adenosyl-L-methionine-dependent methyltransferases superfamily protein; FUNCTIONS IN: S-adenosylmethionine-dependent methyltransferase activity, methyltransferase activity; INVOLVED IN: biological_process unknown; LOCATED IN: cellular_component unknown; CONTAINS InterPro DOMAIN/s: SAM dependent carboxyl methyltransferase (InterPro:IPR005299); BEST Arabidopsis thaliana protein match is: farnesoi…	protein.postranslational modification	0.274965	0.138885	61.7683	27.444	-0.162835	5.62151	4.64243	-1.14191	1	3.09213e-91	4.77754e-56	0.000388933
AT3G49580	response to low sulfur 1	0	RESPONSE TO LOW SULFUR 1 (LSU1); BEST Arabidopsis thaliana protein match is: response to low sulfur 3 (TAIR:AT3G49570.1); Has 73 Blast hits to 73 proteins in 16 species: Archae - 0; Bacteria - 0; Metazoa - 0; Fungi - 0; Plants - 70; Viruses - 0; Other Eukaryotes - 3 (source: NCBI BLink).	not assigned.unknown	0.42622	0.725391	10.1802	4.46372	0.274727	2.97068	1.66296	-1.033	1	1.02106e-36	2.41198e-12	8.21009e-06
AT3G53600	C2H2-type zinc finger family protein	0	C2H2-type zinc finger family protein; FUNCTIONS IN: sequence-specific DNA binding transcription factor activity, zinc ion binding, nucleic acid binding; INVOLVED IN: response to chitin, regulation of transcription; LOCATED IN: intracellular; CONTAINS InterPro DOMAIN/s: Zinc finger, C2H2-like (InterPro:IPR015880), Zinc finger, C2H2-type (InterPro:IPR007087); BEST Arabidopsis thaliana protein match…	RNA.regulation of transcription.C2H2 zinc finger family	0.411075	0.282779	26.7899	16.3672	-0.137522	4.2997	3.75902	-0.678199	1	1.40546e-113	1.89809e-65	9.09638e-05
AT4G11890	Protein kinase superfamily protein	0	Protein kinase superfamily protein; FUNCTIONS IN: protein serine/threonine kinase activity, protein kinase activity, kinase activity, ATP binding; INVOLVED IN: protein amino acid phosphorylation; EXPRESSED IN: 22 plant structures; EXPRESSED DURING: 11 growth stages; CONTAINS InterPro DOMAIN/s: Protein kinase, ATP binding site (InterPro:IPR017441), Protein kinase, catalytic domain (InterPro:IPR000…	protein.postranslational modification.kinase	6.12618	6.36506	29.5616	14.0846	0.0475675	2.10052	1.03431	-1.01864	1	6.39557e-31	5.16608e-07	4.17624e-07
AT4G20000	VQ motif-containing protein	0	VQ motif-containing protein; CONTAINS InterPro DOMAIN/s: VQ (InterPro:IPR008889); Has 92 Blast hits to 92 proteins in 13 species: Archae - 0; Bacteria - 0; Metazoa - 0; Fungi - 0; Plants - 92; Viruses - 0; Other Eukaryotes - 0 (source: NCBI BLink).	not assigned.no ontology	0.783626	0.602445	4.54289	1.75666	-0.154539	1.63583	0.782645	-1.00772	1	1.09535e-13	0.00167181	2.77274e-05
AT4G21120	amino acid transporter 1	Encodes a member of the cationic amino acid transporter (CAT) subfamily of amino acid polyamine choline transporters. Mediates efficient uptake of Lys, Arg and Glu in a yeast system.	amino acid transporter 1 (AAT1); FUNCTIONS IN: arginine transmembrane transporter activity, L-lysine transmembrane transporter activity, cationic amino acid transmembrane transporter activity, L-glutamate transmembrane transporter activity; INVOLVED IN: basic amino acid transport, L-arginine import, L-glutamate import; LOCATED IN: plasma membrane, membrane; EXPRESSED IN: 13 plant structures; EXPR…	transport.amino acids	12.7484	11.3426	36.5083	18.4539	-0.155618	1.44794	0.656408	-0.947152	1	1.02651e-08	0.00240129	1.62049e-05
AT4G21440	MYB-like 102	Encodes a MYB transcription factor involved in wounding and osmotic stress response. Member of the R2R3 factor gene family.	MYB-like 102 (MYB102); CONTAINS InterPro DOMAIN/s: SANT, DNA-binding (InterPro:IPR001005), Homeodomain-like (InterPro:IPR009057), Myb, DNA-binding (InterPro:IPR014778), HTH transcriptional regulator, Myb-type, DNA-binding (InterPro:IPR017930), Homeodomain-related (InterPro:IPR012287), Myb transcription factor (InterPro:IPR015495); BEST Arabidopsis thaliana protein match is: myb domain protein 74 …	RNA.regulation of transcription.MYB domain transcription factor family	1.03521	1.48175	16.7016	9.03165	0.286177	3.12063	2.01513	-0.81932	1	3.45726e-61	2.61998e-15	1.36179e-05
AT4G21650	Subtilase family protein	0	Subtilase family protein; FUNCTIONS IN: identical protein binding, serine-type endopeptidase activity; INVOLVED IN: proteolysis, negative regulation of catalytic activity; LOCATED IN: plant-type cell wall; EXPRESSED IN: 22 plant structures; EXPRESSED DURING: 13 growth stages; CONTAINS InterPro DOMAIN/s: Protease-associated PA (InterPro:IPR003137), Proteinase inhibitor, propeptide (InterPro:IPR009…	protein.degradation.subtilases	4.84914	5.72437	40.3069	24.6004	0.201175	2.82009	1.92869	-0.690217	1	2.32603e-58	6.40618e-17	0.0020855
AT4G24340	Phosphorylase superfamily protein	0	Phosphorylase superfamily protein; FUNCTIONS IN: catalytic activity; INVOLVED IN: nucleoside metabolic process; LOCATED IN: endomembrane system; CONTAINS InterPro DOMAIN/s: Nucleoside phosphorylase (InterPro:IPR000845), Nucleoside phosphorylase, family 1 (InterPro:IPR018017); BEST Arabidopsis thaliana protein match is: Phosphorylase superfamily protein (TAIR:AT4G24350.1); Has 30201 Blast hits to …	not assigned.no ontology	7.56159	6.34411	20.9541	12.3752	-0.221291	1.35854	0.864898	-0.714932	0.841905	1.38952e-13	3.12911e-06	0.00171092
AT4G26080	Protein phosphatase 2C family protein	Involved in abscisic acid (ABA) signal transduction. Negative regulator of ABA promotion of stomatal closure.	ABA INSENSITIVE 1 (ABI1); CONTAINS InterPro DOMAIN/s: Protein phosphatase 2C, manganese/magnesium aspartate binding site (InterPro:IPR000222), Protein phosphatase 2C-related (InterPro:IPR001932), Protein phosphatase 2C (InterPro:IPR015655), Protein phosphatase 2C, N-terminal (InterPro:IPR014045); BEST Arabidopsis thaliana protein match is: Protein phosphatase 2C family protein (TAIR:AT5G57050.1);…	hormone metabolism.abscisic acid.signal transduction	93.6575	96.3383	629.643	468.632	0.0402917	2.73604	2.27045	-0.425293	1	4.81825e-93	9.94823e-79	0.00395868
AT4G30960	SOS3-interacting protein 3	Encodes CBL-interacting protein kinase 6 (CIPK6). Required for development and salt tolerance.	SOS3-interacting protein 3 (SIP3); FUNCTIONS IN: protein serine/threonine kinase activity, protein kinase activity, kinase activity, ATP binding; INVOLVED IN: in 6 processes; LOCATED IN: cellular_component unknown; EXPRESSED IN: 22 plant structures; EXPRESSED DURING: 13 growth stages; CONTAINS InterPro DOMAIN/s: Protein kinase, ATP binding site (InterPro:IPR017441), Serine/threonine-protein kinas…	protein.postranslational modification	169.279	206.098	563.242	413.596	0.282415	1.72841	1.00139	-0.444607	0.694505	2.51062e-44	8.97389e-16	0.00444551
AT4G35790	phospholipase D delta	Encodes a protein with phospholipase D activity. Involved in phospolipase metabolism. Mutants are affected in hydrogen peroxide mediated cell death.	phospholipase D delta (PLDDELTA); FUNCTIONS IN: phospholipase D activity; INVOLVED IN: response to water deprivation, response to cold, hyperosmotic salinity response, phosphatidic acid metabolic process, programmed cell death; LOCATED IN: microtubule cytoskeleton, plasma membrane, vacuole, membrane; EXPRESSED IN: 31 plant structures; EXPRESSED DURING: 15 growth stages; CONTAINS InterPro DOMAIN/s…	lipid metabolism.lipid degradation.lysophospholipases.phospholipase D	72.044	81.279	142.899	101.707	0.171759	0.978215	0.319938	-0.486517	1	1.1249e-11	0.00607751	0.00593945
AT4G37400	cytochrome P450, family 81, subfamily F, polypeptide 3	member of CYP81F	cytochrome P450, family 81, subfamily F, polypeptide 3 (CYP81F3); FUNCTIONS IN: electron carrier activity, monooxygenase activity, iron ion binding, oxygen binding, heme binding; INVOLVED IN: oxidation reduction; EXPRESSED IN: stem, leaf whorl, root, leaf, stamen; EXPRESSED DURING: LP.06 six leaves visible, LP.04 four leaves visible, 4 anthesis, LP.10 ten leaves visible; CONTAINS InterPro DOMAIN/…	misc.cytochrome P450	3.07544	1.41071	7.78416	4.25683	-0.757497	1.10795	1.12473	-0.740712	0.055152	5.01009e-08	1.14197e-07	0.000374284
AT5G04120	Phosphoglycerate mutase family protein	0	Phosphoglycerate mutase family protein; FUNCTIONS IN: catalytic activity; INVOLVED IN: metabolic process; LOCATED IN: cellular_component unknown; EXPRESSED IN: root; CONTAINS InterPro DOMAIN/s: Histidine phosphatase superfamily, clade-1 (InterPro:IPR013078), Phosphoglycerate/bisphosphoglycerate mutase, active site (InterPro:IPR001345); BEST Arabidopsis thaliana protein match is: Phosphoglycerate …	glycolysis.cytosolic branch.phosphoglycerate mutase	0.0522482	0.200815	15.2641	4.32833	0.190539	3.95014	2.14967	-1.60993	1	5.64428e-51	4.72944e-17	4.0414e-09
AT5G05965	0	0	unknown protein; FUNCTIONS IN: molecular_function unknown; INVOLVED IN: biological_process unknown; LOCATED IN: chloroplast; BEST Arabidopsis thaliana protein match is: unknown protein (TAIR:AT2G39855.2); Has 30201 Blast hits to 17322 proteins in 780 species: Archae - 12; Bacteria - 1396; Metazoa - 17338; Fungi - 3422; Plants - 5037; Viruses - 0; Other Eukaryotes - 2996 (source: NCBI BLink).	not assigned.unknown	14.5879	12.2556	52.3857	27.4207	-0.233822	1.77603	1.10033	-0.909514	0.995925	1.22818e-09	2.66918e-15	4.85268e-05
AT5G06860	polygalacturonase inhibiting protein 1	Encodes a polygalacturonase inhibiting protein involved in defense response. PGIPs inhibit the function of cell wall pectin degrading enzymes such as those produced by fungal pathogens. PGIP1 is induced by fungal infection.	polygalacturonase inhibiting protein 1 (PGIP1); FUNCTIONS IN: polygalacturonase inhibitor activity; INVOLVED IN: signal transduction, defense response; LOCATED IN: cell wall, plant-type cell wall; EXPRESSED IN: 20 plant structures; EXPRESSED DURING: 13 growth stages; CONTAINS InterPro DOMAIN/s: Leucine-rich repeat-containing N-terminal domain, type 2 (InterPro:IPR013210), Leucine-rich repeat (Int…	cell wall.degradation.pectate lyases and polygalacturonases	89.5088	124.361	243.48	168.73	0.469962	1.43359	0.437148	-0.526478	0.209985	8.45671e-22	0.00208059	0.00269812
AT5G09930	ABC transporter family protein	member of GCN subfamily	GENERAL CONTROL NON-REPRESSIBLE 2 (GCN2); CONTAINS InterPro DOMAIN/s: ATPase, AAA+ type, core (InterPro:IPR003593), ABC transporter-like (InterPro:IPR003439), ABC transporter, conserved site (InterPro:IPR017871); BEST Arabidopsis thaliana protein match is: general control non-repressible 5 (TAIR:AT5G64840.1); Has 30201 Blast hits to 17322 proteins in 780 species: Archae - 12; Bacteria - 1396; Met…	transport.ABC transporters and multidrug resistance systems	1.09295	0.319665	4.35557	1.87945	-0.665365	1.3555	1.12562	-0.895247	0.211116	1.89849e-07	3.43888e-06	0.00146018
AT5G13820	telomeric DNA binding protein 1	Encodes a protein that specifically binds plant telomeric DNA repeats. It has a single Myb telomeric DNA-binding domain in C-terminus that prefers the sequence TTTAGGG.	telomeric DNA binding protein 1 (TBP1); FUNCTIONS IN: DNA binding, double-stranded telomeric DNA binding; INVOLVED IN: telomere maintenance; LOCATED IN: chromosome, telomeric region, nucleus; EXPRESSED IN: 16 plant structures; EXPRESSED DURING: L mature pollen stage, M germinated pollen stage, 4 anthesis, petal differentiation and expansion stage; CONTAINS InterPro DOMAIN/s: SANT, DNA-binding (In…	DNA.unspecified	6.17711	7.03262	36.9573	23.8496	0.162468	2.4029	1.62928	-0.611158	1	5.95629e-65	1.59363e-19	0.000359056
AT5G26770	0	0	unknown protein; BEST Arabidopsis thaliana protein match is: unknown protein (TAIR:AT3G05830.1); Has 30201 Blast hits to 17322 proteins in 780 species: Archae - 12; Bacteria - 1396; Metazoa - 17338; Fungi - 3422; Plants - 5037; Viruses - 0; Other Eukaryotes - 2996 (source: NCBI BLink).	not assigned.unknown	21.7193	16.5916	46.2144	32.4967	-0.369032	1.05531	0.929135	-0.495207	0.281148	1.38493e-11	2.95193e-12	0.00166243
AT5G39520	Protein of unknown function (DUF1997)	0	Protein of unknown function (DUF1997); FUNCTIONS IN: molecular_function unknown; INVOLVED IN: biological_process unknown; LOCATED IN: chloroplast; EXPRESSED IN: 9 plant structures; EXPRESSED DURING: LP.06 six leaves visible, LP.04 four leaves visible, 4 anthesis, 4 leaf senescence stage, petal differentiation and expansion stage; CONTAINS InterPro DOMAIN/s: Protein of unknown function DUF1997 (In…	not assigned.unknown	1.32532	1.53048	31.7737	18.8225	0.121978	3.81704	2.96966	-0.725404	1	3.09594e-67	1.12661e-41	0.00247248
AT5G40630	Ubiquitin-like superfamily protein	0	Ubiquitin-like superfamily protein; FUNCTIONS IN: molecular_function unknown; LOCATED IN: chloroplast; EXPRESSED IN: inflorescence meristem, root, flower; EXPRESSED DURING: petal differentiation and expansion stage; CONTAINS InterPro DOMAIN/s: Ubiquitin (InterPro:IPR000626), Ubiquitin supergroup (InterPro:IPR019955); BEST Arabidopsis thaliana protein match is: Ubiquitin-like superfamily protein (…	protein.degradation.ubiquitin.ubiquitin	0.486703	0.432594	3.76483	1.82496	-0.053486	1.68031	0.9796	-0.754195	1	3.22105e-14	7.81051e-06	0.00562994
AT5G42590	cytochrome P450, family 71, subfamily A, polypeptide 16	putative cytochrome P450	cytochrome P450, family 71, subfamily A, polypeptide 16 (CYP71A16); FUNCTIONS IN: electron carrier activity, monooxygenase activity, iron ion binding, oxygen binding, heme binding; INVOLVED IN: oxidation reduction; LOCATED IN: chloroplast; EXPRESSED IN: root, cultured cell; CONTAINS InterPro DOMAIN/s: Cytochrome P450 (InterPro:IPR001128), Cytochrome P450, conserved site (InterPro:IPR017972), Cyto…	misc.cytochrome P450	0.266731	0.576488	4.76359	1.92017	0.315605	2.18586	0.889339	-0.980913	0.890533	5.97489e-14	0.00013278	0.00874601
AT5G48010	thalianol synthase 1	Encodes an oxidosqualene cyclase involved in the biosynthesis of thalianol, a tricyclic triterpenoid of unknown function. Overexpression of THAS leads to dwarfing in the aerial tissues of Arabidopsis plants, but increases their root length. THAS is part of a small operon-like cluster of genes (with At5g48000 (THAH) and At5g47990 (THAD)) involved in thalianol metabolism.	thalianol synthase 1 (THAS1); CONTAINS InterPro DOMAIN/s: Terpene synthase, conserved site (InterPro:IPR002365), Terpenoid cylases/protein prenyltransferase alpha-alpha toroid (InterPro:IPR008930), Squalene cyclase (InterPro:IPR018333), Prenyltransferase/squalene oxidase (InterPro:IPR001330); BEST Arabidopsis thaliana protein match is: baruol synthase 1 (TAIR:AT4G15370.1); Has 35333 Blast hits to…	secondary metabolism.isoprenoids.terpenoids	0.85244	0.767286	19.5368	11.1741	-0.0678918	3.47072	2.7842	-0.754405	1	6.44192e-46	2.32593e-27	0.00915595
AT5G52400	cytochrome P450, family 715, subfamily A, polypeptide 1	member of CYP715A	cytochrome P450, family 715, subfamily A, polypeptide 1 (CYP715A1); FUNCTIONS IN: electron carrier activity, monooxygenase activity, iron ion binding, oxygen binding, heme binding; INVOLVED IN: response to salt stress; LOCATED IN: endomembrane system; EXPRESSED IN: 8 plant structures; EXPRESSED DURING: 4 anthesis, C globular stage, petal differentiation and expansion stage; CONTAINS InterPro DOMA…	misc.cytochrome P450	0.393185	0.164841	12.2906	6.47024	-0.258254	3.25394	2.68102	-0.831175	0.806225	1.08042e-42	4.88487e-29	0.00175199
AT5G53830	VQ motif-containing protein	0	VQ motif-containing protein; FUNCTIONS IN: molecular_function unknown; INVOLVED IN: biological_process unknown; LOCATED IN: cellular_component unknown; EXPRESSED IN: 19 plant structures; EXPRESSED DURING: 11 growth stages; CONTAINS InterPro DOMAIN/s: VQ (InterPro:IPR008889); BEST Arabidopsis thaliana protein match is: VQ motif-containing protein (TAIR:AT3G15300.1); Has 1807 Blast hits to 1807 pro…	not assigned.no ontology	2.29049	3.88333	22.6791	14.8248	0.569562	2.84724	1.69625	-0.581427	0.297499	4.07674e-67	1.61614e-21	0.000731515
AT5G54510	Auxin-responsive GH3 family protein	Encodes an IAA-amido synthase that conjugates Ala, Asp, Phe, and Trp to auxin. Lines overexpressing this gene accumulate IAA-ASP and are hypersensitive to several auxins. Identified as a dominant mutation that displays shorter hypocotyls in light grown plants when compared to wild type siblings. Protein is similar to auxin inducible gene from pea (GH3).	DWARF IN LIGHT 1 (DFL1); FUNCTIONS IN: indole-3-acetic acid amido synthetase activity; INVOLVED IN: auxin homeostasis, response to auxin stimulus, auxin mediated signaling pathway, unidimensional cell growth; LOCATED IN: chloroplast, cytoplasm; EXPRESSED IN: 19 plant structures; EXPRESSED DURING: 12 growth stages; CONTAINS InterPro DOMAIN/s: GH3 auxin-responsive promoter (InterPro:IPR004993); BES…	hormone metabolism.auxin.induced-regulated-responsive-activated	30.7931	23.81	66.7248	41.159	-0.357791	1.09097	0.764917	-0.683845	0.778212	4.30798e-05	8.0807e-08	0.000252472
AT5G54860	Major facilitator superfamily protein	0	Major facilitator superfamily protein; FUNCTIONS IN: transporter activity; INVOLVED IN: transport; LOCATED IN: endomembrane system, membrane; EXPRESSED IN: 23 plant structures; EXPRESSED DURING: 15 growth stages; CONTAINS InterPro DOMAIN/s: Major facilitator superfamily, general substrate transporter (InterPro:IPR016196), Biopterin transport-related protein BT1 (InterPro:IPR004324); BEST Arabidop…	transport.misc	7.99869	9.04942	26.8827	18.0166	0.159326	1.63158	0.920148	-0.552108	1	4.71755e-26	1.08896e-07	0.00444551
AT5G57050	Protein phosphatase 2C family protein	Encodes a protein phosphatase 2C and is involved in ABA signal transduction. Binds fibrillin preprotein in vitro and in vivo.	ABA INSENSITIVE 2 (ABI2); CONTAINS InterPro DOMAIN/s: Protein phosphatase 2C, manganese/magnesium aspartate binding site (InterPro:IPR000222), Protein phosphatase 2C-related (InterPro:IPR001932), Protein phosphatase 2C (InterPro:IPR015655), Protein phosphatase 2C, N-terminal (InterPro:IPR014045); BEST Arabidopsis thaliana protein match is: Protein phosphatase 2C family protein (TAIR:AT4G26080.1);…	hormone metabolism.abscisic acid.signal transduction	4.86835	6.18519	88.7674	63.7998	0.292071	3.93516	3.17289	-0.470203	0.995925	8.18971e-110	4.584e-105	0.00935512
AT5G62470	myb domain protein 96	Encodes a R2R3 type Myb transcription factor whose expression is strongly induced by abscisic acid. Mediates abscisic acid signaling during drought stress response.	myb domain protein 96 (MYB96); CONTAINS InterPro DOMAIN/s: SANT, DNA-binding (InterPro:IPR001005), Homeodomain-like (InterPro:IPR009057), Myb, DNA-binding (InterPro:IPR014778), HTH transcriptional regulator, Myb-type, DNA-binding (InterPro:IPR017930), Homeodomain-related (InterPro:IPR012287), Myb transcription factor (InterPro:IPR015495); BEST Arabidopsis thaliana protein match is: myb domain pro…	RNA.regulation of transcription.MYB domain transcription factor family	23.626	26.5845	90.2645	56.6388	0.163679	1.88987	1.06318	-0.663014	1	2.31934e-22	8.91922e-16	3.94736e-07
AT5G64905	elicitor peptide 3 precursor	0	elicitor peptide 3 precursor (PROPEP3); Has 30201 Blast hits to 17322 proteins in 780 species: Archae - 12; Bacteria - 1396; Metazoa - 17338; Fungi - 3422; Plants - 5037; Viruses - 0; Other Eukaryotes - 2996 (source: NCBI BLink).	stress.biotic.signalling	1.17	0.653444	7.16366	2.27776	-0.392219	1.91152	0.987238	-1.3165	0.611163	2.02026e-20	7.05081e-05	6.62144e-10
AT5G66690	UDP-Glycosyltransferase superfamily protein	UGT72E2 is an UDPG:coniferyl alcohol glucosyltransferase which glucosylates sinapyl- and coniferyl aldehydes as well as sinapyl- and coniferyl alcohol. The enzyme is thought to be involved in lignin metabolism. A knockdown mutant line (72E2KD) was obtained using RNAi silencing. A twofold reduction in coniferyl alcohol 4-<i>O</i>-glucoside and sinapyl alcohol 4-<i>O</i>-glucoside was detected in t…	UGT72E2; CONTAINS InterPro DOMAIN/s: UDP-glucuronosyl/UDP-glucosyltransferase (InterPro:IPR002213); BEST Arabidopsis thaliana protein match is: UDP-Glycosyltransferase superfamily protein (TAIR:AT5G26310.1); Has 1807 Blast hits to 1807 proteins in 277 species: Archae - 0; Bacteria - 0; Metazoa - 736; Fungi - 347; Plants - 385; Viruses - 0; Other Eukaryotes - 339 (source: NCBI BLink).	secondary metabolism.phenylpropanoids.lignin biosynthesis	3.16082	2.2759	7.48387	3.96418	-0.344977	1.02785	0.599662	-0.773168	0.813378	1.62512e-05	0.00811972	0.00125282
AT5G35940	Mannose-binding lectin superfamily protein	0	Mannose-binding lectin superfamily protein; CONTAINS InterPro DOMAIN/s: Mannose-binding lectin (InterPro:IPR001229); BEST Arabidopsis thaliana protein match is: Mannose-binding lectin superfamily protein (TAIR:AT5G35950.1); Has 1807 Blast hits to 1807 proteins in 277 species: Archae - 0; Bacteria - 0; Metazoa - 736; Fungi - 347; Plants - 385; Viruses - 0; Other Eukaryotes - 339 (source: NCBI BLin…	misc.myrosinases-lectin-jacalin	8.04697	3.16522	14.5848	5.23137	-1.11904	0.784635	0.581157	-1.32252	0.000208307	3.25811e-05	0.0532783	5.9751e-09
AT1G03220	Eukaryotic aspartyl protease family protein	0	Eukaryotic aspartyl protease family protein; FUNCTIONS IN: aspartic-type endopeptidase activity; INVOLVED IN: response to salt stress; LOCATED IN: cell wall, plasma membrane, membrane, plant-type cell wall; EXPRESSED IN: 6 plant structures; CONTAINS InterPro DOMAIN/s: Peptidase aspartic (InterPro:IPR021109), Peptidase aspartic, catalytic (InterPro:IPR009007), Peptidase A1 (InterPro:IPR001461); BE…	protein.degradation.aspartate protease	199.57	310.629	365.452	257.483	0.635723	0.869517	-0.26976	-0.503554	0.00208135	7.59296e-10	0.131835	0.0019502
AT1G04310	ethylene response sensor 2	encodes an ethylene receptor related to bacterial two-component histidine kinases.	ethylene response sensor 2 (ERS2); FUNCTIONS IN: ethylene binding, protein histidine kinase activity, receptor activity, glycogen synthase kinase 3 activity; INVOLVED IN: negative regulation of ethylene mediated signaling pathway; LOCATED IN: endomembrane system, membrane; EXPRESSED IN: 22 plant structures; EXPRESSED DURING: 9 growth stages; CONTAINS InterPro DOMAIN/s: Signal transduction histidi…	hormone metabolism.ethylene.signal transduction	35.7465	40.5127	56.8158	34.3687	0.175946	0.653859	-0.23108	-0.708993	1	0.000122903	0.327518	6.89626e-07
AT1G05090	dentin sialophosphoprotein-related	0	dentin sialophosphoprotein-related; BEST Arabidopsis thaliana protein match is: dentin sialophosphoprotein-related (TAIR:AT4G20720.1); Has 3598 Blast hits to 1413 proteins in 251 species: Archae - 2; Bacteria - 2631; Metazoa - 338; Fungi - 185; Plants - 102; Viruses - 1; Other Eukaryotes - 339 (source: NCBI BLink).	not assigned.no ontology	7.3471	8.60864	12.4185	8.12662	0.203056	0.684876	-0.0742514	-0.556071	1	2.94041e-05	1	0.00799814
AT1G05280	Protein of unknown function (DUF604)	0	Protein of unknown function (DUF604); CONTAINS InterPro DOMAIN/s: Protein of unknown function DUF604 (InterPro:IPR006740); BEST Arabidopsis thaliana protein match is: Protein of unknown function (DUF604) (TAIR:AT4G15240.1); Has 523 Blast hits to 513 proteins in 78 species: Archae - 0; Bacteria - 0; Metazoa - 61; Fungi - 172; Plants - 273; Viruses - 0; Other Eukaryotes - 17 (source: NCBI BLink).	not assigned.no ontology	0.2956	0.16985	1.95156	0.671256	-0.147296	1.18786	0.514609	-0.820546	1	6.23241e-09	0.0124547	0.00223753
AT1G07160	Protein phosphatase 2C family protein	0	Protein phosphatase 2C family protein; FUNCTIONS IN: protein serine/threonine phosphatase activity, catalytic activity; INVOLVED IN: protein amino acid dephosphorylation; LOCATED IN: chloroplast, protein serine/threonine phosphatase complex; EXPRESSED IN: sperm cell; CONTAINS InterPro DOMAIN/s: Protein phosphatase 2C, manganese/magnesium aspartate binding site (InterPro:IPR000222), Protein phosph…	protein.postranslational modification	1.71576	1.22584	4.36524	2.07899	-0.28701	0.982285	0.468108	-0.801187	0.899622	4.13027e-06	0.0593057	0.000768633
AT1G16150	wall associated kinase-like 4	Encodes a cell-wall associated kinase like protein of the receptor-like kinase (RLK) superfamily. Likely involved in Arabidopsis root mineral responses to Zn2+, Cu2+, K+, Na+ and Ni+.	wall associated kinase-like 4 (WAKL4); CONTAINS InterPro DOMAIN/s: Serine/threonine-protein kinase domain (InterPro:IPR002290), Serine/threonine-protein kinase-like domain (InterPro:IPR017442), Serine/threonine-protein kinase, active site (InterPro:IPR008271), Protein kinase-like domain (InterPro:IPR011009), Wall-associated kinase (InterPro:IPR013695), EGF-like calcium-binding, conserved site (In…	signalling.receptor kinases.wall associated kinase	2.26986	1.89932	7.14754	2.76377	-0.173516	1.31714	0.376468	-1.11418	1	2.53494e-11	0.183566	6.11379e-07
AT1G17180	glutathione S-transferase TAU 25	Encodes glutathione transferase belonging to the tau class of GSTs. Naming convention according to Wagner et al. (2002).	glutathione S-transferase TAU 25 (GSTU25); CONTAINS InterPro DOMAIN/s: Thioredoxin fold (InterPro:IPR012335), Glutathione S-transferase, C-terminal (InterPro:IPR004046), Glutathione S-transferase, C-terminal-like (InterPro:IPR010987), Glutathione S-transferase/chloride channel, C-terminal (InterPro:IPR017933), Glutathione S-transferase, N-terminal (InterPro:IPR004045), Thioredoxin-like fold (Inte…	misc.glutathione S transferases	3.84961	6.73663	19.6235	7.77469	0.673838	2.08835	0.181641	-1.23287	0.153134	6.84311e-18	0.395414	1.02764e-07
AT1G23200	Plant invertase/pectin methylesterase inhibitor superfamily	0	Plant invertase/pectin methylesterase inhibitor superfamily; FUNCTIONS IN: enzyme inhibitor activity, pectinesterase activity; INVOLVED IN: cell wall modification; LOCATED IN: endomembrane system, cell wall, plant-type cell wall; EXPRESSED IN: 8 plant structures; EXPRESSED DURING: 4 anthesis, petal differentiation and expansion stage; CONTAINS InterPro DOMAIN/s: Pectinesterase, active site (Inter…	cell wall.pectin*esterases.misc	3.1346	2.9462	6.50024	3.03498	-0.0672854	0.859188	0.0320971	-0.894376	1	3.49824e-05	1	0.000287407
AT1G34370	C2H2 and C2HC zinc fingers superfamily protein	Encodes a putative nuclear Cys(2)His(2)-type zinc finger protein involved in H+ and Al3+ rhizotoxicity. In mutants exposed to aluminum stress, there is no induction of AtALMT1, an malate transporter known to be involved in the mediation of aluminum toxicity.	sensitive to proton rhizotoxicity 1 (STOP1); CONTAINS InterPro DOMAIN/s: Zinc finger, C2H2-like (InterPro:IPR015880), Zinc finger, C2H2-type (InterPro:IPR007087); BEST Arabidopsis thaliana protein match is: C2H2 and C2HC zinc fingers superfamily protein (TAIR:AT5G22890.1); Has 25295 Blast hits to 14002 proteins in 194 species: Archae - 0; Bacteria - 2; Metazoa - 23814; Fungi - 97; Plants - 697; V…	RNA.regulation of transcription.C2H2 zinc finger family	107.195	139.462	161.637	114.989	0.376554	0.588026	-0.276202	-0.487675	0.454564	5.82037e-05	0.181159	0.00238611
AT1G50640	ethylene responsive element binding factor 3	encodes a member of the ERF (ethylene response factor) subfamily B-1 of ERF/AP2 transcription factor family (ATERF-3). The protein contains one AP2 domain. There are 15 members in this subfamily including ATERF-3, ATERF-4, ATERF-7, and leafy petiole.	ethylene responsive element binding factor 3 (ERF3); CONTAINS InterPro DOMAIN/s: DNA-binding, integrase-type (InterPro:IPR016177), Pathogenesis-related transcriptional factor/ERF, DNA-binding (InterPro:IPR001471); BEST Arabidopsis thaliana protein match is: ethylene response factor 7 (TAIR:AT3G20310.1); Has 5989 Blast hits to 5713 proteins in 252 species: Archae - 0; Bacteria - 0; Metazoa - 1; Fu…	hormone metabolism.ethylene.signal transduction	45.9194	46.8563	62.7798	45.3333	0.0285271	0.442916	-0.0466606	-0.461049	1	0.00204374	1	0.00503306
AT1G60140	trehalose phosphate synthase	Encodes an enzyme putatively involved in trehalose biosynthesis. The protein has a trehalose synthase (TPS)-like domain that may or may not be active as well as a trehalose phosphatase (TPP)-like domain.	trehalose phosphate synthase (TPS10); FUNCTIONS IN: transferase activity, transferring glycosyl groups, trehalose-phosphatase activity; INVOLVED IN: trehalose biosynthetic process, metabolic process; LOCATED IN: cellular_component unknown; EXPRESSED IN: 25 plant structures; EXPRESSED DURING: 13 growth stages; CONTAINS InterPro DOMAIN/s: HAD-superfamily hydrolase, subfamily IIB (InterPro:IPR006379…	minor CHO metabolism.trehalose.potential TPS/TPP	161.705	187.787	306.957	228.315	0.214506	0.92047	0.280567	-0.425397	0.99223	2.76971e-13	0.0196686	0.00878663
AT1G62300	WRKY family transcription factor	Encodes a transcription factor WRKY6. Regulates Phosphate1 (Pho1) expression in response to low phosphate (Pi) stress.	WRKY6; CONTAINS InterPro DOMAIN/s: DNA-binding WRKY (InterPro:IPR003657); BEST Arabidopsis thaliana protein match is: WRKY family transcription factor (TAIR:AT4G04450.1); Has 3824 Blast hits to 3363 proteins in 295 species: Archae - 0; Bacteria - 33; Metazoa - 119; Fungi - 43; Plants - 3509; Viruses - 0; Other Eukaryotes - 120 (source: NCBI BLink).	RNA.regulation of transcription.WRKY domain transcription factor family	45.2545	46.1036	90.5675	52.3142	0.0262451	0.985243	0.178682	-0.780316	1	1.38646e-06	0.157027	1.35189e-06
AT1G62305	Core-2/I-branching beta-1,6-N-acetylglucosaminyltransferase family protein	0	Core-2/I-branching beta-1,6-N-acetylglucosaminyltransferase family protein; CONTAINS InterPro DOMAIN/s: Core-2/I-Branching enzyme (InterPro:IPR021141); BEST Arabidopsis thaliana protein match is: Core-2/I-branching beta-1,6-N-acetylglucosaminyltransferase family protein (TAIR:AT1G11940.1); Has 35333 Blast hits to 34131 proteins in 2444 species: Archae - 798; Bacteria - 22429; Metazoa - 974; Fungi…	not assigned.unknown	6.59499	8.05172	15.9001	9.99788	0.253142	1.15391	0.280962	-0.619803	1	5.60591e-12	0.140214	0.000431718
AT1G66470	ROOT HAIR DEFECTIVE6	0	ROOT HAIR DEFECTIVE6 (RHD6); CONTAINS InterPro DOMAIN/s: Helix-loop-helix DNA-binding domain (InterPro:IPR001092), Helix-loop-helix DNA-binding (InterPro:IPR011598); BEST Arabidopsis thaliana protein match is: RHD SIX-LIKE 1 (TAIR:AT5G37800.1); Has 2452 Blast hits to 2438 proteins in 100 species: Archae - 0; Bacteria - 0; Metazoa - 23; Fungi - 2; Plants - 2416; Viruses - 0; Other Eukaryotes - 11 …	RNA.regulation of transcription.bHLH,Basic Helix-Loop-Helix family	1.62092	1.7454	5.73094	2.93339	0.0669444	1.36073	0.518754	-0.775036	1	4.92424e-11	0.0420785	0.00442185
AT1G66830	Leucine-rich repeat protein kinase family protein	0	Leucine-rich repeat protein kinase family protein; FUNCTIONS IN: protein serine/threonine kinase activity, kinase activity, ATP binding; INVOLVED IN: transmembrane receptor protein tyrosine kinase signaling pathway, protein amino acid phosphorylation; LOCATED IN: plasma membrane; EXPRESSED IN: stem, hypocotyl, sepal, leaf; EXPRESSED DURING: LP.04 four leaves visible, 4 anthesis; CONTAINS InterPro…	signalling.receptor kinases.leucine rich repeat III	0.688785	0.478585	2.31172	0.859312	-0.191768	0.971595	0.330552	-0.832811	1	3.60461e-06	0.232271	0.00058323
AT1G70260	nodulin MtN21 /EamA-like transporter family protein	0	nodulin MtN21 /EamA-like transporter family protein; FUNCTIONS IN: molecular_function unknown; LOCATED IN: endomembrane system, membrane; CONTAINS InterPro DOMAIN/s: Protein of unknown function DUF6, transmembrane (InterPro:IPR000620); BEST Arabidopsis thaliana protein match is: Nodulin MtN21 /EamA-like transporter family protein (TAIR:AT1G60050.1); Has 1237 Blast hits to 1229 proteins in 44 spec…	development.unspecified	0.107241	0.0669383	0.976892	0.241085	-0.0534929	0.836265	0.218125	-0.671632	1	4.3106e-06	0.346034	0.00478555
AT1G70300	K+ uptake permease 6	potassium transporter	K+ uptake permease 6 (KUP6); FUNCTIONS IN: potassium ion transmembrane transporter activity; INVOLVED IN: potassium ion transport; LOCATED IN: plasma membrane; EXPRESSED IN: 22 plant structures; EXPRESSED DURING: 14 growth stages; CONTAINS InterPro DOMAIN/s: Potassium uptake protein, kup (InterPro:IPR018519), K+ potassium transporter (InterPro:IPR003855); BEST Arabidopsis thaliana protein match i…	transport.potassium	30.7863	32.9783	51.3566	34.774	0.0962057	0.719964	0.0742987	-0.54946	1	1.1695e-06	0.547408	0.000606743
AT1G74360	Leucine-rich repeat protein kinase family protein	0	Leucine-rich repeat protein kinase family protein; FUNCTIONS IN: protein serine/threonine kinase activity, protein kinase activity, ATP binding; INVOLVED IN: transmembrane receptor protein tyrosine kinase signaling pathway, protein amino acid phosphorylation; LOCATED IN: mitochondrion; EXPRESSED IN: 15 plant structures; EXPRESSED DURING: 9 growth stages; CONTAINS InterPro DOMAIN/s: Protein kinase…	hormone metabolism.brassinosteroid.signal transduction.BRI	11.4838	8.98794	17.0286	9.72244	-0.321796	0.530235	0.102374	-0.749657	0.709566	0.00748917	0.693634	5.35096e-05
AT2G03270	DNA-binding protein, putative	0	DNA-binding protein, putative; FUNCTIONS IN: hydrolase activity, nucleoside-triphosphatase activity, DNA binding, nucleotide binding, ATP binding; LOCATED IN: cellular_component unknown; EXPRESSED IN: 24 plant structures; EXPRESSED DURING: 15 growth stages; CONTAINS InterPro DOMAIN/s: ATPase, AAA+ type, core (InterPro:IPR003593), Restriction endonuclease, type I, R subunit/Type III, Res subunit (…	DNA.unspecified	9.09164	10.9847	14.806	9.68904	0.248035	0.647308	-0.165063	-0.564336	1	0.000406326	0.718867	0.00417904
AT2G14820	Phototropic-responsive NPH3 family protein	A member of the NPY gene family (NPY1/AT4G31820, NPY2/AT2G14820, NPY3/AT5G67440, NPY4/AT2G23050, NPY5/AT4G37590). Involved in auxin-mediated organogenesis.	NAKED PINS IN YUC MUTANTS 2 (NPY2); FUNCTIONS IN: signal transducer activity; INVOLVED IN: response to light stimulus; LOCATED IN: cellular_component unknown; EXPRESSED IN: hypophysis, root meristem; CONTAINS InterPro DOMAIN/s: NPH3 (InterPro:IPR004249), BTB/POZ fold (InterPro:IPR011333); BEST Arabidopsis thaliana protein match is: Phototropic-responsive NPH3 family protein (TAIR:AT5G67440.1); Ha…	signalling.light	2.9188	2.92843	6.0308	2.83398	0.00354385	0.843279	-0.0351122	-0.874847	1	0.000412565	1	0.00361488
AT2G17080	Arabidopsis protein of unknown function (DUF241)	0	Arabidopsis protein of unknown function (DUF241); FUNCTIONS IN: molecular_function unknown; INVOLVED IN: biological_process unknown; LOCATED IN: chloroplast; EXPRESSED IN: root; CONTAINS InterPro DOMAIN/s: Protein of unknown function DUF241, plant (InterPro:IPR004320); BEST Arabidopsis thaliana protein match is: Arabidopsis protein of unknown function (DUF241) (TAIR:AT2G17070.1); Has 750 Blast hi…	not assigned.unknown	1.17549	0.864277	5.09935	1.30341	-0.222723	1.48732	0.305155	-1.40488	1	1.38278e-11	0.568446	3.37585e-05
AT2G22680	Zinc finger (C3HC4-type RING finger) family protein	0	Zinc finger (C3HC4-type RING finger) family protein; FUNCTIONS IN: ubiquitin-protein ligase activity, zinc ion binding; EXPRESSED IN: 13 plant structures; EXPRESSED DURING: 6 growth stages; CONTAINS InterPro DOMAIN/s: Zinc finger, RING-type (InterPro:IPR001841), Zinc finger, C3HC4 RING-type (InterPro:IPR018957), von Willebrand factor, type A (InterPro:IPR002035); BEST Arabidopsis thaliana protein…	protein.degradation.ubiquitin.E3.RING	12.7474	14.3266	22.5939	15.2489	0.156881	0.779257	0.0843051	-0.538071	1	4.78344e-07	0.603146	0.00682328
AT2G22880	VQ motif-containing protein	0	VQ motif-containing protein; FUNCTIONS IN: molecular_function unknown; INVOLVED IN: biological_process unknown; LOCATED IN: chloroplast; EXPRESSED IN: 8 plant structures; EXPRESSED DURING: LP.06 six leaves visible, LP.04 four leaves visible, LP.10 ten leaves visible, LP.08 eight leaves visible, LP.12 twelve leaves visible; CONTAINS InterPro DOMAIN/s: VQ (InterPro:IPR008889); BEST Arabidopsis thal…	not assigned.no ontology	27.7364	38.1011	55.2601	30.3729	0.444328	0.969232	-0.317689	-0.842593	0.78024	0.000184331	0.147513	1.04191e-06
AT2G32870	TRAF-like family protein	0	TRAF-like family protein; FUNCTIONS IN: molecular_function unknown; INVOLVED IN: biological_process unknown; LOCATED IN: cellular_component unknown; EXPRESSED IN: cotyledon; CONTAINS InterPro DOMAIN/s: TRAF-like (InterPro:IPR008974), MATH (InterPro:IPR002083), TRAF-type (InterPro:IPR013322); BEST Arabidopsis thaliana protein match is: TRAF-like family protein (TAIR:AT2G32880.1); Has 35333 Blast h…	not assigned.no ontology	21.5991	21.4567	38.4677	27.958	-0.00911987	0.804405	0.366815	-0.44671	1	3.30718e-05	0.079139	0.00709096
AT2G35730	Heavy metal transport/detoxification superfamily protein	0	Heavy metal transport/detoxification superfamily protein ; FUNCTIONS IN: metal ion binding; INVOLVED IN: metal ion transport; LOCATED IN: endomembrane system; EXPRESSED IN: 6 plant structures; EXPRESSED DURING: 4 anthesis, petal differentiation and expansion stage; CONTAINS InterPro DOMAIN/s: Heavy metal transport/detoxification protein (InterPro:IPR006121), Heavy-metal-associated, conserved site…	not assigned.no ontology	2.0196	2.72261	8.33923	3.95393	0.301959	1.62895	0.412258	-0.914731	1	1.99901e-11	0.182652	0.00279066
AT2G37430	C2H2 and C2HC zinc fingers superfamily protein	0	C2H2 and C2HC zinc fingers superfamily protein; FUNCTIONS IN: sequence-specific DNA binding transcription factor activity, zinc ion binding, nucleic acid binding; INVOLVED IN: response to chitin, regulation of transcription; LOCATED IN: intracellular; EXPRESSED IN: cotyledon, root, petiole; CONTAINS InterPro DOMAIN/s: Zinc finger, C2H2-like (InterPro:IPR015880), Zinc finger, C2H2-type (InterPro:I…	RNA.regulation of transcription.C2H2 zinc finger family	2.29182	1.87518	5.78636	2.38794	-0.19523	1.04375	0.236754	-1.00223	1	2.7663e-07	0.409157	4.74133e-06
AT2G41260	glycine-rich protein / late embryogenesis abundant protein (M17)	Late-embryogenesis-abundant gene. Involved in the acquisition of desiccation tolerance during late phase of embryogenesis.	M17; FUNCTIONS IN: molecular_function unknown; INVOLVED IN: embryo development; LOCATED IN: endomembrane system; EXPRESSED IN: cotyledon; BEST Arabidopsis thaliana protein match is: late embryogenesis abundant protein (M10) / LEA protein M10 (TAIR:AT2G41280.1); Has 3422 Blast hits to 2401 proteins in 322 species: Archae - 2; Bacteria - 405; Metazoa - 1403; Fungi - 273; Plants - 1003; Viruses - 37…	development.unspecified	1.21391	0.731312	4.0667	1.49072	-0.354733	1.19445	0.524695	-1.02448	0.965904	0.000312176	0.0307929	0.000110706
AT2G41380	S-adenosyl-L-methionine-dependent methyltransferases superfamily protein	0	S-adenosyl-L-methionine-dependent methyltransferases superfamily protein; FUNCTIONS IN: methyltransferase activity; INVOLVED IN: response to cadmium ion; LOCATED IN: mitochondrion; EXPRESSED IN: 12 plant structures; EXPRESSED DURING: LP.04 four leaves visible, 4 anthesis, petal differentiation and expansion stage; CONTAINS InterPro DOMAIN/s: Methyltransferase type 11 (InterPro:IPR013216); BEST Ar…	development.unspecified	15.0804	12.6732	27.3404	16.3193	-0.233952	0.817558	0.341026	-0.710484	0.705801	4.54469e-07	0.0181921	6.03078e-06
AT3G05830	0	Encodes alpha-helical IF (intermediate filament)-like protein.	unknown protein; BEST Arabidopsis thaliana protein match is: unknown protein (TAIR:AT5G26770.1); Has 58119 Blast hits to 29878 proteins in 2086 species: Archae - 743; Bacteria - 6396; Metazoa - 31988; Fungi - 4358; Plants - 2396; Viruses - 181; Other Eukaryotes - 12057 (source: NCBI BLink).	not assigned.unknown	9.66779	10.7611	20.4552	13.3411	0.140765	1.00806	0.286126	-0.581175	1	1.48716e-10	0.0769341	0.00175762
AT3G09940	monodehydroascorbate reductase	Encodes a member of the monodehydroascorbate reductase gene family. Critical for a mutualistic symbiosis between the host Arabidopsis and the root colonizing fungus Piriformospora indica.	monodehydroascorbate reductase (MDHAR); FUNCTIONS IN: monodehydroascorbate reductase (NADH) activity; INVOLVED IN: response to jasmonic acid stimulus, regulation of symbiosis, encompassing mutualism through parasitism, response to water deprivation, response to salt stress, response to symbiotic fungus; LOCATED IN: cytosol; EXPRESSED IN: 13 plant structures; EXPRESSED DURING: 7 growth stages; CON…	redox.ascorbate and glutathione.ascorbate	23.4438	32.4983	86.1825	47.4249	0.45462	1.83457	0.531662	-0.84829	0.54349	2.61563e-34	0.0324231	0.00014382
AT3G21370	beta glucosidase 19	0	beta glucosidase 19 (BGLU19); FUNCTIONS IN: cation binding, hydrolase activity, hydrolyzing O-glycosyl compounds, catalytic activity; INVOLVED IN: carbohydrate metabolic process; LOCATED IN: endomembrane system; EXPRESSED IN: seed; CONTAINS InterPro DOMAIN/s: Glycoside hydrolase, family 1 (InterPro:IPR001360), Glycoside hydrolase, family 1, active site (InterPro:IPR018120), Glycoside hydrolase, c…	misc.gluco-, galacto- and mannosidases	0.0288689	0.0359735	0.865469	0.0533064	0.00992797	0.858479	0.023938	-0.824613	1	2.29704e-06	1	5.29915e-05
AT3G21380	Mannose-binding lectin superfamily protein	0	Mannose-binding lectin superfamily protein; CONTAINS InterPro DOMAIN/s: Mannose-binding lectin (InterPro:IPR001229); BEST Arabidopsis thaliana protein match is: myrosinase-binding protein 1 (TAIR:AT1G52040.1); Has 1897 Blast hits to 750 proteins in 41 species: Archae - 0; Bacteria - 4; Metazoa - 0; Fungi - 0; Plants - 1886; Viruses - 0; Other Eukaryotes - 7 (source: NCBI BLink).	misc.myrosinases-lectin-jacalin	0.115476	0.0309648	0.798038	0.0685817	-0.113664	0.688764	0.0517022	-0.750726	1	0.000687845	1	0.000190427
AT3G26610	Pectin lyase-like superfamily protein	0	Pectin lyase-like superfamily protein; FUNCTIONS IN: polygalacturonase activity; INVOLVED IN: carbohydrate metabolic process; LOCATED IN: endomembrane system; EXPRESSED IN: root; CONTAINS InterPro DOMAIN/s: Pectin lyase fold/virulence factor (InterPro:IPR011050), Glycoside hydrolase, family 28 (InterPro:IPR000743), Pectin lyase fold (InterPro:IPR012334), Parallel beta-helix repeat (InterPro:IPR00…	cell wall.degradation.pectate lyases and polygalacturonases	2.26295	2.62972	4.90838	2.42249	0.153681	0.856586	-0.0848113	-0.787717	1	8.88659e-05	1	0.00213276
AT3G49160	pyruvate kinase family protein	Expression of the gene is downregulated in the presence of paraquat, an inducer of photoxidative stress.	pyruvate kinase family protein; FUNCTIONS IN: pyruvate kinase activity, magnesium ion binding, potassium ion binding, catalytic activity; INVOLVED IN: glycolysis; LOCATED IN: cellular_component unknown; EXPRESSED IN: 24 plant structures; EXPRESSED DURING: 15 growth stages; CONTAINS InterPro DOMAIN/s: Pyruvate/Phosphoenolpyruvate kinase, catalytic core (InterPro:IPR015813), Pyruvate kinase, beta-b…	glycolysis.cytosolic branch.pyruvate kinase (PK)	25.1017	37.0128	48.8502	28.755	0.54234	0.933454	-0.35335	-0.744464	0.024194	2.14802e-11	0.0616246	1.59986e-06
AT3G51440	Calcium-dependent phosphotriesterase superfamily protein	0	Calcium-dependent phosphotriesterase superfamily protein; FUNCTIONS IN: strictosidine synthase activity; INVOLVED IN: alkaloid biosynthetic process, biosynthetic process; LOCATED IN: endoplasmic reticulum; EXPRESSED IN: 19 plant structures; EXPRESSED DURING: 10 growth stages; CONTAINS InterPro DOMAIN/s: Strictosidine synthase, conserved region (InterPro:IPR018119), Strictosidine synthase (InterPr…	secondary metabolism.N misc.alkaloid-like	6.30224	7.05265	15.7309	9.14415	0.141125	1.1961	0.333112	-0.721867	1	1.36602e-12	0.200677	0.00541349
AT4G01390	TRAF-like family protein	0	TRAF-like family protein; CONTAINS InterPro DOMAIN/s: TRAF-like (InterPro:IPR008974), MATH (InterPro:IPR002083); BEST Arabidopsis thaliana protein match is: TRAF-like family protein (TAIR:AT4G00780.1); Has 30201 Blast hits to 17322 proteins in 780 species: Archae - 12; Bacteria - 1396; Metazoa - 17338; Fungi - 3422; Plants - 5037; Viruses - 0; Other Eukaryotes - 2996 (source: NCBI BLink).	not assigned.no ontology	1.28964	1.15389	4.08284	1.8062	-0.0881765	1.15051	0.381674	-0.857016	1	1.711e-05	0.139737	0.00256667
AT4G02940	oxidoreductase, 2OG-Fe(II) oxygenase family protein	0	oxidoreductase, 2OG-Fe(II) oxygenase family protein; FUNCTIONS IN: oxidoreductase activity; INVOLVED IN: response to karrikin; EXPRESSED IN: 22 plant structures; EXPRESSED DURING: 13 growth stages; CONTAINS InterPro DOMAIN/s: Oxoglutarate/iron-dependent oxygenase (InterPro:IPR005123); BEST Arabidopsis thaliana protein match is: oxidoreductase, 2OG-Fe(II) oxygenase family protein (TAIR:AT2G48080.1…	not assigned.no ontology	24.0955	30.4305	55.9607	37.3759	0.324739	1.18254	0.288035	-0.569765	0.549162	4.26692e-17	0.0157348	0.00027493
AT4G02950	Ubiquitin family protein	0	Ubiquitin family protein; CONTAINS InterPro DOMAIN/s: Ubiquitin (InterPro:IPR000626), Ubiquitin supergroup (InterPro:IPR019955); BEST Arabidopsis thaliana protein match is: Ubiquitin family protein (TAIR:AT4G03360.1); Has 317 Blast hits to 308 proteins in 82 species: Archae - 0; Bacteria - 3; Metazoa - 57; Fungi - 34; Plants - 166; Viruses - 17; Other Eukaryotes - 40 (source: NCBI BLink).	protein.degradation.ubiquitin.ubiquitin	0.0522482	0.0619295	1.06107	0.168506	0.0132129	0.969918	0.137977	-0.818728	1	2.24193e-07	0.724635	0.000797359
AT4G16000	0	0	unknown protein; BEST Arabidopsis thaliana protein match is: unknown protein (TAIR:AT4G15990.1); Has 30201 Blast hits to 17322 proteins in 780 species: Archae - 12; Bacteria - 1396; Metazoa - 17338; Fungi - 3422; Plants - 5037; Viruses - 0; Other Eukaryotes - 2996 (source: NCBI BLink).	not assigned.unknown	17.8138	26.916	39.2325	23.0064	0.569305	1.09657	-0.217676	-0.744945	0.0206542	1.47454e-14	0.355256	1.13035e-06
AT4G16110	response regulator 2	Encodes a pollen-specific transcription factor involved in the expression of nuclear genes for components of mitochondrial complex I in Arabidopsis. Acts in concert with other type-B ARRs in the cytokinin signaling pathway. AHK3 mediates cytokinin-induced phosphorylation of ARR2 on the Asp-80 residue. This phosphorylation plays a positive role of ARR2 in cytokinin-mediated control of leaf longevi…	response regulator 2 (RR2); CONTAINS InterPro DOMAIN/s: Response regulator, plant B-type (InterPro:IPR017053), Myb-like DNA-binding domain, SHAQKYF class (InterPro:IPR006447), CheY-like (InterPro:IPR011006), Homeodomain-like (InterPro:IPR009057), Myb, DNA-binding (InterPro:IPR014778), Signal transduction response regulator, receiver domain (InterPro:IPR001789), HTH transcriptional regulator, Myb-…	RNA.regulation of transcription.ARR	19.3644	21.9981	36.5421	24.6215	0.17547	0.882464	0.155841	-0.551153	1	3.1943e-07	0.248659	0.00522165
AT4G23870	0	0	unknown protein; BEST Arabidopsis thaliana protein match is: unknown protein (TAIR:AT4G11020.1); Has 12 Blast hits to 12 proteins in 4 species: Archae - 0; Bacteria - 0; Metazoa - 0; Fungi - 0; Plants - 12; Viruses - 0; Other Eukaryotes - 0 (source: NCBI BLink).	not assigned.unknown	3.3381	5.66061	11.3952	6.8557	0.61859	1.51465	0.238084	-0.657973	0.162763	5.60711e-14	0.251488	0.00689455
AT4G24040	trehalase 1	Encodes a trehalase, member of Glycoside Hydrolase Family 37.	trehalase 1 (TRE1); CONTAINS InterPro DOMAIN/s: Glycoside hydrolase, family 37 (InterPro:IPR001661), Six-hairpin glycosidase-like (InterPro:IPR008928), Glycoside hydrolase, family 37, conserved site (InterPro:IPR018232); Has 1925 Blast hits to 1909 proteins in 569 species: Archae - 2; Bacteria - 1056; Metazoa - 507; Fungi - 235; Plants - 71; Viruses - 0; Other Eukaryotes - 54 (source: NCBI BLink).	minor CHO metabolism.trehalose.trehalase	37.5887	39.6644	58.5364	38.6017	0.0755866	0.625593	-0.0382021	-0.588209	1	0.000305142	1	1.4764e-05
AT4G28390	ADP/ATP carrier 3	Encodes a mitochondrial ADP/ATP carrier protein. Shown in heterologous systems to be located in the plasma membrane. Has comparable affinity for ADP and ATP (in E.coli).	ADP/ATP carrier 3 (AAC3); FUNCTIONS IN: binding, ATP:ADP antiporter activity; INVOLVED IN: transport, mitochondrial transport, purine nucleotide transport; LOCATED IN: mitochondrion, mitochondrial inner membrane, membrane, chloroplast envelope; EXPRESSED IN: 23 plant structures; EXPRESSED DURING: 14 growth stages; CONTAINS InterPro DOMAIN/s: Mitochondrial carrier protein (InterPro:IPR002067), Mit…	transport.metabolite transporters at the mitochondrial membrane	10.8185	12.8649	15.9732	10.8015	0.230393	0.522214	-0.232471	-0.524291	1	0.00139753	0.394523	0.00449619
AT5G05190	Protein of unknown function (DUF3133)	0	Protein of unknown function (DUF3133); CONTAINS InterPro DOMAIN/s: Protein of unknown function DUF3133 (InterPro:IPR021480); BEST Arabidopsis thaliana protein match is: Protein of unknown function (DUF3133) (TAIR:AT3G56410.1); Has 1807 Blast hits to 1807 proteins in 277 species: Archae - 0; Bacteria - 0; Metazoa - 736; Fungi - 347; Plants - 385; Viruses - 0; Other Eukaryotes - 339 (source: NCBI B…	not assigned.unknown	14.8602	11.915	24.0112	11.3536	-0.296364	0.657162	-0.0641166	-1.01764	0.771704	0.00222393	1	2.70023e-08
AT5G10720	histidine kinase 5	member of Histidine Kinase	histidine kinase 5 (HK5); FUNCTIONS IN: protein histidine kinase activity; INVOLVED IN: cytokinin mediated signaling pathway; LOCATED IN: vacuole; EXPRESSED IN: male gametophyte, root; CONTAINS InterPro DOMAIN/s: Signal transduction histidine kinase, homodimeric (InterPro:IPR009082), CheY-like (InterPro:IPR011006), Signal transduction histidine kinase, core (InterPro:IPR005467), Signal transducti…	hormone metabolism.cytokinin.signal transduction	4.25377	5.49304	10.6928	6.2922	0.305539	1.1542	0.167461	-0.681197	0.995925	1.80453e-10	0.506686	0.00155845
AT5G17810	WUSCHEL related homeobox 12	Encodes a WUSCHEL-related homeobox gene family member with 65 amino acids in its homeodomain. Proteins in this family contain a sequence of eight residues (TLPLFPMH) downstream of the homeodomain called the WUS box.	WUSCHEL related homeobox 12 (WOX12); FUNCTIONS IN: DNA binding, sequence-specific DNA binding transcription factor activity; INVOLVED IN: regulation of transcription, DNA-dependent; CONTAINS InterPro DOMAIN/s: Homeobox (InterPro:IPR001356), Homeodomain-like (InterPro:IPR009057); BEST Arabidopsis thaliana protein match is: WUSCHEL related homeobox 11 (TAIR:AT3G03660.2); Has 533 Blast hits to 523 p…	RNA.regulation of transcription.HB,Homeobox transcription factor family	0.054993	0.138885	1.2245	0.369662	0.110389	1.07624	0.266197	-0.699659	1	9.71233e-09	0.24815	0.00493519
AT5G42580	cytochrome P450, family 705, subfamily A, polypeptide 12	a member of the cytochrome P450 family	cytochrome P450, family 705, subfamily A, polypeptide 12 (CYP705A12); FUNCTIONS IN: electron carrier activity, monooxygenase activity, iron ion binding, oxygen binding, heme binding; INVOLVED IN: oxidation reduction; LOCATED IN: endomembrane system; EXPRESSED IN: root; CONTAINS InterPro DOMAIN/s: Cytochrome P450 (InterPro:IPR001128), Cytochrome P450, E-class, group I (InterPro:IPR002401), Cytochr…	misc.cytochrome P450	0.361572	0.437603	3.10266	1.05888	0.0783926	1.59129	0.518197	-0.994696	1	5.02251e-11	0.0415917	0.00101575
AT5G45580	Homeodomain-like superfamily protein	0	Homeodomain-like superfamily protein; CONTAINS InterPro DOMAIN/s: Myb, DNA-binding (InterPro:IPR014778), Homeodomain-like (InterPro:IPR009057), Myb-like DNA-binding domain, SHAQKYF class (InterPro:IPR006447), HTH transcriptional regulator, Myb-type, DNA-binding (InterPro:IPR017930), Homeodomain-related (InterPro:IPR012287); BEST Arabidopsis thaliana protein match is: Homeodomain-like superfamily …	RNA.regulation of transcription.G2-like transcription factor family, GARP	0.617323	0.555541	1.72235	0.590168	-0.0561916	0.751242	0.0317627	-0.775671	1	0.00161702	1	0.00269776
AT5G46890	Bifunctional inhibitor/lipid-transfer protein/seed storage 2S albumin superfamily protein	0	Bifunctional inhibitor/lipid-transfer protein/seed storage 2S albumin superfamily protein; FUNCTIONS IN: lipid binding; INVOLVED IN: lipid transport; LOCATED IN: endomembrane system; CONTAINS InterPro DOMAIN/s: Bifunctional inhibitor/plant lipid transfer protein/seed storage (InterPro:IPR016140), Plant lipid transfer protein/seed storage/trypsin-alpha amylase inhibitor (InterPro:IPR003612), Plant…	misc.protease inhibitor/seed storage/lipid transfer protein (LTP) family protein	0.327213	0.210832	2.63571	0.822745	-0.132401	1.45384	0.590114	-0.996124	1	8.17527e-09	0.0156674	0.00447816
AT5G48380	BAK1-interacting receptor-like kinase 1	Encodes a BAK1-interacting receptor-like kinase named BIR1. Negatively regulates multiple plant resistance signaling pathways, one of which is the SOBIR1(AT2G31880)-dependent pathway.	BAK1-interacting receptor-like kinase 1 (BIR1); FUNCTIONS IN: protein kinase activity; INVOLVED IN: negative regulation of defense response; LOCATED IN: plasma membrane; EXPRESSED IN: 23 plant structures; EXPRESSED DURING: 13 growth stages; CONTAINS InterPro DOMAIN/s: Protein kinase, catalytic domain (InterPro:IPR000719), Leucine-rich repeat-containing N-terminal domain, type 2 (InterPro:IPR01321…	signalling.receptor kinases.leucine rich repeat X	29.5174	34.2219	43.9391	30.114	0.206838	0.558338	-0.178907	-0.530407	1	0.000300141	0.571505	0.00465403
AT1G29090	Cysteine proteinases superfamily protein	0	Cysteine proteinases superfamily protein; FUNCTIONS IN: cysteine-type endopeptidase activity, cysteine-type peptidase activity; INVOLVED IN: proteolysis; LOCATED IN: endomembrane system; EXPRESSED IN: sperm cell; CONTAINS InterPro DOMAIN/s: Peptidase C1A, papain (InterPro:IPR013128), Proteinase inhibitor I29, cathepsin propeptide (InterPro:IPR013201), Peptidase C1A, papain C-terminal (InterPro:IP…	protein.degradation.cysteine protease	4.35371	0	0.568893	0	-2.42054	-1.77079	0	-0.649747	0.0023698	0.0158272	1	6.32111e-05
AT2G19190	FLG22-induced receptor-like kinase 1	Receptor-like protein kinase. Involved in early defense signaling.	FLG22-induced receptor-like kinase 1 (FRK1); FUNCTIONS IN: kinase activity; INVOLVED IN: defense response to bacterium; LOCATED IN: endomembrane system; EXPRESSED IN: stem, sepal, stamen; EXPRESSED DURING: 4 anthesis; CONTAINS InterPro DOMAIN/s: Protein kinase, ATP binding site (InterPro:IPR017441), Serine/threonine-protein kinase domain (InterPro:IPR002290), Leucine-rich repeat (InterPro:IPR0016…	signalling.receptor kinases.leucine rich repeat I	14.8422	6.7298	9.41522	4.20391	-1.03527	-0.605082	-0.570835	-1.00102	0.00589274	0.0327469	0.0530432	0.000165763
AT1G02520	P-glycoprotein 11	0	P-glycoprotein 11 (PGP11); FUNCTIONS IN: ATPase activity, coupled to transmembrane movement of substances; INVOLVED IN: transport, transmembrane transport; LOCATED IN: plasma membrane; EXPRESSED IN: callus; CONTAINS InterPro DOMAIN/s: ATPase, AAA+ type, core (InterPro:IPR003593), ABC transporter-like (InterPro:IPR003439), ABC transporter, transmembrane domain, type 1 (InterPro:IPR011527), ABC tra…	transport.ABC transporters and multidrug resistance systems	8.11416	6.04858	9.42415	5.54547	-0.370778	0.193747	-0.106834	-0.67136	0.596192	0.500054	1	0.00952791
AT1G07630	pol-like 5	Encodes a protein phosphatase 2C like gene, similar to POL. Involved in leaf development. Knockout mutants have abnormally shaped leaves.	pol-like 5 (PLL5); FUNCTIONS IN: protein serine/threonine phosphatase activity, catalytic activity; INVOLVED IN: N-terminal protein myristoylation, leaf development; LOCATED IN: plasma membrane; EXPRESSED IN: 23 plant structures; EXPRESSED DURING: 13 growth stages; CONTAINS InterPro DOMAIN/s: Protein phosphatase 2C-related (InterPro:IPR001932), Protein phosphatase 2C (InterPro:IPR015655), Protein…	misc.acid and other phosphatases	31.2427	33.5229	41.4305	24.5719	0.0985782	0.396126	-0.432995	-0.730544	1	0.0340459	0.0211948	4.85268e-05
AT1G22610	C2 calcium/lipid-binding plant phosphoribosyltransferase family protein	0	C2 calcium/lipid-binding plant phosphoribosyltransferase family protein; FUNCTIONS IN: molecular_function unknown; INVOLVED IN: biological_process unknown; LOCATED IN: chloroplast; EXPRESSED IN: 22 plant structures; EXPRESSED DURING: 13 growth stages; CONTAINS InterPro DOMAIN/s: C2 membrane targeting protein (InterPro:IPR018029), C2 calcium/lipid-binding domain, CaLB (InterPro:IPR008973), Phospho…	not assigned.no ontology.C2 domain-containing protein	44.9774	44.7758	47.288	34.5017	-0.00633919	0.0707413	-0.366696	-0.443776	1	0.938772	0.0313696	0.00951332
AT1G30360	Early-responsive to dehydration stress protein (ERD4)	0	early-responsive to dehydration 4 (ERD4); INVOLVED IN: response to water deprivation; LOCATED IN: plasma membrane, chloroplast, vacuole, membrane, chloroplast envelope; EXPRESSED IN: 26 plant structures; EXPRESSED DURING: 14 growth stages; CONTAINS InterPro DOMAIN/s: Protein of unknown function DUF221 (InterPro:IPR003864); BEST Arabidopsis thaliana protein match is: ERD (early-responsive to dehyd…	stress.abiotic.drought/salt	629.92	418.698	708.29	513.023	-0.588105	0.168919	0.29248	-0.464544	0.0280346	0.610589	0.0126639	0.00373929
AT1G67105	other RNA	0	0	micro RNA, natural antisense etc	1.80644	1.59559	2.20746	0.623331	-0.112678	0.192692	-0.677105	-0.982474	1	0.861366	0.0141035	0.000200481
AT1G67980	caffeoyl-CoA 3-O-methyltransferase	Encodes S-adenosyl-L-methionine: transcaffeoyl Coenzyme A 3-O-methyltransferase.	caffeoyl-CoA 3-O-methyltransferase (CCOAMT); CONTAINS InterPro DOMAIN/s: O-methyltransferase, family 3 (InterPro:IPR002935); BEST Arabidopsis thaliana protein match is: S-adenosyl-L-methionine-dependent methyltransferases superfamily protein (TAIR:AT1G67990.1); Has 30201 Blast hits to 17322 proteins in 780 species: Archae - 12; Bacteria - 1396; Metazoa - 17338; Fungi - 3422; Plants - 5037; Viruse…	secondary metabolism.phenylpropanoids.lignin biosynthesis.CCoAOMT	5.12533	3.84645	6.64695	2.97415	-0.33786	0.320097	-0.28628	-0.944237	0.641746	0.274643	0.414353	0.000155564
AT1G69760	0	0	unknown protein; BEST Arabidopsis thaliana protein match is: unknown protein (TAIR:AT1G26920.1); Has 51 Blast hits to 51 proteins in 15 species: Archae - 0; Bacteria - 2; Metazoa - 2; Fungi - 7; Plants - 29; Viruses - 0; Other Eukaryotes - 11 (source: NCBI BLink).	not assigned.unknown	48.5464	45.2252	53.9923	36.555	-0.1001	0.15045	-0.299675	-0.550225	1	0.469577	0.115611	0.00019248
AT1G80450	VQ motif-containing protein	0	VQ motif-containing protein; FUNCTIONS IN: molecular_function unknown; INVOLVED IN: biological_process unknown; LOCATED IN: chloroplast; EXPRESSED IN: 14 plant structures; EXPRESSED DURING: 7 growth stages; CONTAINS InterPro DOMAIN/s: VQ (InterPro:IPR008889); BEST Arabidopsis thaliana protein match is: VQ motif-containing protein (TAIR:AT1G28280.2); Has 128 Blast hits to 128 proteins in 13 specie…	not assigned.no ontology	6.59906	6.26624	8.65009	4.98551	-0.0646121	0.344721	-0.279736	-0.68907	1	0.236257	0.366535	0.00314684
AT2G39310	jacalin-related lectin 22	0	jacalin-related lectin 22 (JAL22); FUNCTIONS IN: molecular_function unknown; INVOLVED IN: biological_process unknown; LOCATED IN: cellular_component unknown; EXPRESSED IN: 13 plant structures; EXPRESSED DURING: 6 growth stages; CONTAINS InterPro DOMAIN/s: Mannose-binding lectin (InterPro:IPR001229); BEST Arabidopsis thaliana protein match is: jacalin-related lectin 23 (TAIR:AT2G39330.1); Has 2014…	misc.myrosinases-lectin-jacalin	38.1499	51.2506	56.653	37.313	0.416441	0.558388	-0.447615	-0.589562	0.6733	0.011488	0.0406814	0.00450767
AT2G41850	polygalacturonase abscission zone A. thaliana	ADPG2.	polygalacturonase abscission zone A. thaliana (PGAZAT); FUNCTIONS IN: polygalacturonase activity; INVOLVED IN: cell wall modification involved in abscission, fruit dehiscence, floral organ abscission, anther dehiscence, carbohydrate metabolic process; LOCATED IN: endomembrane system; EXPRESSED IN: 6 plant structures; EXPRESSED DURING: 4 anthesis; CONTAINS InterPro DOMAIN/s: Pectin lyase fold/viru…	cell wall.degradation.pectate lyases and polygalacturonases	4.41145	0.16985	3.18183	0.332937	-2.20969	-0.371882	0.188285	-1.64953	0.0548686	0.832485	0.604945	1.26061e-09
AT2G46620	P-loop containing nucleoside triphosphate hydrolases superfamily protein	0	P-loop containing nucleoside triphosphate hydrolases superfamily protein; FUNCTIONS IN: nucleoside-triphosphatase activity, ATPase activity, nucleotide binding, ATP binding; LOCATED IN: endomembrane system; EXPRESSED IN: 22 plant structures; EXPRESSED DURING: 13 growth stages; CONTAINS InterPro DOMAIN/s: ATPase, AAA+ type, core (InterPro:IPR003593), ATPase, AAA-type, core (InterPro:IPR003959); BE…	protein.degradation.AAA type	6.34758	7.05857	8.54659	5.28864	0.133256	0.377717	-0.357776	-0.602237	1	0.0650664	0.203893	0.0066457
AT3G01472	conserved peptide upstream open reading frame 33	Upstream open reading frames (uORFs) are small open reading frames found in the 5' UTR of a mature mRNA, and can potentially mediate translational regulation of the largest, or major, ORF (mORF). CPuORF33 represents a conserved upstream opening reading frame relative to major ORF AT3G01470.1	conserved peptide upstream open reading frame 33 (CPuORF33); Has 30201 Blast hits to 17322 proteins in 780 species: Archae - 12; Bacteria - 1396; Metazoa - 17338; Fungi - 3422; Plants - 5037; Viruses - 0; Other Eukaryotes - 2996 (source: NCBI BLink).	not assigned.unknown	48.6191	52.6344	54.824	39.5094	0.112264	0.16999	-0.404903	-0.462629	1	0.446583	0.0157815	0.0061429
AT3G01670	0	0	unknown protein; BEST Arabidopsis thaliana protein match is: unknown protein (TAIR:AT3G01680.1); Has 121 Blast hits to 111 proteins in 12 species: Archae - 0; Bacteria - 0; Metazoa - 0; Fungi - 0; Plants - 121; Viruses - 0; Other Eukaryotes - 0 (source: NCBI BLink).	not assigned.unknown	21.8492	26.4215	30.0381	19.2943	0.263165	0.441898	-0.434235	-0.612968	0.95757	0.0226964	0.0209428	0.00205277
AT3G03680	C2 calcium/lipid-binding plant phosphoribosyltransferase family protein	0	C2 calcium/lipid-binding plant phosphoribosyltransferase family protein; CONTAINS InterPro DOMAIN/s: C2 membrane targeting protein (InterPro:IPR018029), C2 calcium/lipid-binding domain, CaLB (InterPro:IPR008973), Phosphoribosyltransferase C-terminal (InterPro:IPR013583), C2 calcium-dependent membrane targeting (InterPro:IPR000008); BEST Arabidopsis thaliana protein match is: C2 calcium/lipid-bind…	not assigned.no ontology.C2 domain-containing protein	8.63532	8.49479	10.8963	6.90963	-0.0211965	0.304112	-0.263526	-0.588835	1	0.109125	0.442819	0.00562994
AT3G07870	F-box and associated interaction domains-containing protein	0	F-box and associated interaction domains-containing protein; CONTAINS InterPro DOMAIN/s: F-box domain, cyclin-like (InterPro:IPR001810), F-box domain, Skp2-like (InterPro:IPR022364), F-box associated domain, type 3 (InterPro:IPR013187), F-box associated interaction domain (InterPro:IPR017451); BEST Arabidopsis thaliana protein match is: F-box and associated interaction domains-containing protein …	protein.degradation.ubiquitin.E3.SCF.FBOX	26.4513	22.3337	29.7939	20.0247	-0.23446	0.165767	-0.150332	-0.55056	0.762705	0.551401	0.679199	0.00017077
AT3G11690	0	0	unknown protein; FUNCTIONS IN: molecular_function unknown; INVOLVED IN: biological_process unknown; LOCATED IN: chloroplast; EXPRESSED IN: 24 plant structures; EXPRESSED DURING: 15 growth stages; BEST Arabidopsis thaliana protein match is: unknown protein (TAIR:AT5G06380.1); Has 84 Blast hits to 84 proteins in 12 species: Archae - 0; Bacteria - 0; Metazoa - 0; Fungi - 0; Plants - 84; Viruses - 0;…	not assigned.unknown	35.2162	27.8837	37.9323	26.3585	-0.326379	0.104335	-0.0782634	-0.508977	0.170548	0.715776	1	0.00358002
AT3G16720	TOXICOS EN LEVADURA 2	RING-H2 protein induced after exposure to chitin or inactivated crude cellulase preparations.	TOXICOS EN LEVADURA 2 (ATL2); FUNCTIONS IN: zinc ion binding; INVOLVED IN: response to chitin, defense response; EXPRESSED IN: 22 plant structures; EXPRESSED DURING: 13 growth stages; CONTAINS InterPro DOMAIN/s: Zinc finger, RING-type (InterPro:IPR001841), Zinc finger, C3HC4 RING-type (InterPro:IPR018957); BEST Arabidopsis thaliana protein match is: RING/U-box superfamily protein (TAIR:AT4G15975.…	protein.degradation.ubiquitin.E3.RING	13.1253	12.8972	15.082	9.78849	-0.0234885	0.187158	-0.365304	-0.57595	1	0.516925	0.117565	0.00346137
AT3G61190	BON association protein 1	Encodes a protein with a C2 domain that binds to BON1 in yeast two hybrid analyses. Its ability to bind to phospholipids is enhanced by calcium ions. Involved in maintaining cell homeostasis.	BON association protein 1 (BAP1); FUNCTIONS IN: phospholipid binding, protein binding; INVOLVED IN: in 7 processes; LOCATED IN: membrane; EXPRESSED IN: 21 plant structures; EXPRESSED DURING: 13 growth stages; CONTAINS InterPro DOMAIN/s: C2 calcium/lipid-binding domain, CaLB (InterPro:IPR008973), C2 calcium-dependent membrane targeting (InterPro:IPR000008); BEST Arabidopsis thaliana protein match …	development.unspecified	8.12637	8.89687	12.7664	8.03845	0.116931	0.593035	-0.130897	-0.607001	1	0.0432576	0.924852	0.00181707
AT3G61880	cytochrome p450 78a9	Encodes a cytochrome p450 monooxygenase. Overexpression of this gene allows fruit growth independently of fertilization. The gene is normally expressed only in floral organs(during the Arabidopsis stage 14 flower) and in the funiculus at anthesis.	cytochrome p450 78a9 (CYP78A9); FUNCTIONS IN: monooxygenase activity, oxygen binding; INVOLVED IN: fruit development; LOCATED IN: endomembrane system; EXPRESSED IN: 7 plant structures; EXPRESSED DURING: 4 anthesis, flower development stages; CONTAINS InterPro DOMAIN/s: Cytochrome P450 (InterPro:IPR001128), Cytochrome P450, E-class, group I (InterPro:IPR002401), Cytochrome P450, conserved site (In…	misc.cytochrome P450	3.53186	2.77543	3.63331	1.61921	-0.263459	0.0319407	-0.527509	-0.822908	0.99223	1	0.0484355	0.00569424
AT4G00360	cytochrome P450, family 86, subfamily A, polypeptide 2	Encodes a member of the CYP86A subfamily of cytochrome p450 genes. Expressed at moderate levels in flowers, leaves, roots and stems.	cytochrome P450, family 86, subfamily A, polypeptide 2 (CYP86A2); CONTAINS InterPro DOMAIN/s: Cytochrome P450 (InterPro:IPR001128), Cytochrome P450, E-class, group I (InterPro:IPR002401), Cytochrome P450, conserved site (InterPro:IPR017972); BEST Arabidopsis thaliana protein match is: cytochrome P450, family 86, subfamily A, polypeptide 4 (TAIR:AT1G01600.1); Has 1807 Blast hits to 1807 proteins i…	misc.cytochrome P450	139.987	158.694	164.296	116.711	0.179745	0.229487	-0.440056	-0.489799	1	0.334952	0.0131773	0.00199258
AT4G02715	0	0	unknown protein; Has 30201 Blast hits to 17322 proteins in 780 species: Archae - 12; Bacteria - 1396; Metazoa - 17338; Fungi - 3422; Plants - 5037; Viruses - 0; Other Eukaryotes - 2996 (source: NCBI BLink).	not assigned.unknown	18.8885	17.6353	25.0301	15.3995	-0.0938997	0.388246	-0.184389	-0.666534	1	0.069586	0.643289	0.00122516
AT4G31550	WRKY DNA-binding protein 11	member of WRKY Transcription Factor; Group II-d; negative regulator of basal resistance to Pseudomonas syringae.	WRKY DNA-binding protein 11 (WRKY11); CONTAINS InterPro DOMAIN/s: DNA-binding WRKY (InterPro:IPR003657), Transcription factor, WRKY, Zn-cluster (InterPro:IPR018872); BEST Arabidopsis thaliana protein match is: WRKY DNA-binding protein 17 (TAIR:AT2G24570.1); Has 3379 Blast hits to 2932 proteins in 187 species: Archae - 0; Bacteria - 0; Metazoa - 0; Fungi - 0; Plants - 3363; Viruses - 0; Other Euka…	RNA.regulation of transcription.WRKY domain transcription factor family	52.1398	55.0023	68.7502	49.7574	0.075694	0.392405	-0.141869	-0.45858	1	0.0330924	0.724448	0.00682328
AT4G38420	SKU5 similar 9	0	SKU5 similar 9 (sks9); FUNCTIONS IN: oxidoreductase activity, copper ion binding; INVOLVED IN: oxidation reduction; LOCATED IN: plant-type cell wall; EXPRESSED IN: 12 plant structures; EXPRESSED DURING: 9 growth stages; CONTAINS InterPro DOMAIN/s: Multicopper oxidase, type 3 (InterPro:IPR011707), Cupredoxin (InterPro:IPR008972), Multicopper oxidase, type 2 (InterPro:IPR011706), Multicopper oxidas…	misc.oxidases - copper, flavone etc	18.5464	19.2609	24.0201	13.6565	0.0517997	0.356188	-0.467159	-0.771548	1	0.0568717	0.0379298	0.000268692
AT5G26920	Cam-binding protein 60-like G	Encodes a calmodulin-binding protein CBP60g (calmodulin binding protein 60-like.g). The calmodulin-binding domain is located near the N-terminus; calmodulin binding is dependent on Ca(2+). Inducible by both bacterial pathogen and MAMP (microbe-associated molecular pattern) treatments. Bacterial growth is enhanced in cbp60g mutants. cbp60g mutants also show defects in salicylic acid (SA) accumulat…	Cam-binding protein 60-like G (CBP60G); CONTAINS InterPro DOMAIN/s: Calmodulin binding protein-like (InterPro:IPR012416); BEST Arabidopsis thaliana protein match is: Calmodulin-binding protein (TAIR:AT4G25800.2); Has 271 Blast hits to 271 proteins in 14 species: Archae - 0; Bacteria - 0; Metazoa - 0; Fungi - 0; Plants - 271; Viruses - 0; Other Eukaryotes - 0 (source: NCBI BLink).	signalling.calcium	14.6595	9.46243	16.4227	10.786	-0.581817	0.153935	0.171856	-0.563896	0.227409	0.759377	0.377002	0.00223753
AT5G43890	Flavin-binding monooxygenase family protein	Encodes a YUCCA-like putative flavin monooxygenase, the activation tagging mutant has increased level of IAA, increased auxin response and phenotype of auxin overproduction, rescues erecta mutant phenotype	YUCCA5 (YUC5); CONTAINS InterPro DOMAIN/s: Pyridine nucleotide-disulphide oxidoreductase, class-II (InterPro:IPR000103), FAD-dependent pyridine nucleotide-disulphide oxidoreductase (InterPro:IPR013027), Flavin-containing monooxygenase-like (InterPro:IPR020946); BEST Arabidopsis thaliana protein match is: YUCCA 9 (TAIR:AT1G04180.1); Has 1807 Blast hits to 1807 proteins in 277 species: Archae - 0; …	misc.oxidases - copper, flavone etc	1.00085	0.540515	2.10307	0.807905	-0.377203	0.633083	0.230906	-0.779379	0.68942	0.0168481	0.482464	0.0056571
AT5G49690	UDP-Glycosyltransferase superfamily protein	0	UDP-Glycosyltransferase superfamily protein; FUNCTIONS IN: transferase activity, transferring glycosyl groups; INVOLVED IN: metabolic process; CONTAINS InterPro DOMAIN/s: UDP-glucuronosyl/UDP-glucosyltransferase (InterPro:IPR002213); BEST Arabidopsis thaliana protein match is: UDP-Glycosyltransferase superfamily protein (TAIR:AT5G65550.1); Has 1807 Blast hits to 1807 proteins in 277 species: Arch…	secondary metabolism.flavonoids.anthocyanins.anthocyanidin 3-O-glucosyltransferase	14.8724	12.4446	20.2555	9.75268	-0.239496	0.421314	-0.322331	-0.983141	1	0.212997	0.32505	3.08887e-07
AT5G53290	cytokinin response factor 3	encodes a member of the ERF (ethylene response factor) subfamily B-5 of ERF/AP2 transcription factor family. The protein contains one AP2 domain. There are 7 members in this subfamily.	cytokinin response factor 3 (CRF3); CONTAINS InterPro DOMAIN/s: DNA-binding, integrase-type (InterPro:IPR016177), Pathogenesis-related transcriptional factor/ERF, DNA-binding (InterPro:IPR001471); BEST Arabidopsis thaliana protein match is: cytokinin response factor 4 (TAIR:AT4G27950.1); Has 1807 Blast hits to 1807 proteins in 277 species: Archae - 0; Bacteria - 0; Metazoa - 736; Fungi - 347; Pla…	RNA.regulation of transcription.AP2/EREBP, APETALA2/Ethylene-responsive element binding protein family	3.59518	3.8724	5.03447	2.84546	0.084512	0.393105	-0.341479	-0.650072	1	0.0687225	0.300454	0.00998592
AT1G72430	SAUR-like auxin-responsive protein family	0	SAUR-like auxin-responsive protein family ; CONTAINS InterPro DOMAIN/s: Auxin responsive SAUR protein (InterPro:IPR003676); BEST Arabidopsis thaliana protein match is: SAUR-like auxin-responsive protein family (TAIR:AT1G17345.1); Has 148 Blast hits to 148 proteins in 14 species: Archae - 0; Bacteria - 0; Metazoa - 0; Fungi - 0; Plants - 148; Viruses - 0; Other Eukaryotes - 0 (source: NCBI BLink).	hormone metabolism.auxin.induced-regulated-responsive-activated	68.8042	46.8687	4.55641	7.76432	-0.544232	-3.65109	-2.44937	0.65749	0.00686275	4.26486e-129	1.4697e-68	0.000506375
AT1G53480	mto 1 responding down 1	Encodes MRD1 (mto 1 responding down). Down-regulated in mto1-1 mutant that over-accumulates soluble methionine.	MTO 1 RESPONDING DOWN 1 (MRD1); BEST Arabidopsis thaliana protein match is: unknown protein (TAIR:AT5G03090.1); Has 7 Blast hits to 7 proteins in 1 species: Archae - 0; Bacteria - 0; Metazoa - 0; Fungi - 0; Plants - 7; Viruses - 0; Other Eukaryotes - 0 (source: NCBI BLink).	not assigned.unknown	12.9456	23.2545	5.28694	11.5479	0.798439	-1.14938	-0.950804	0.997015	0.00156043	5.8571e-10	0.000323493	0.000478288
AT3G20470	glycine-rich protein 5	encodes a glycine-rich protein that is expressed more abundantly in immature seed pods than in stems and leaves. Expression is not detected in roots or flowers.	glycine-rich protein 5 (GRP5); Has 299218 Blast hits to 51775 proteins in 2622 species: Archae - 740; Bacteria - 86710; Metazoa - 106696; Fungi - 19777; Plants - 26257; Viruses - 3929; Other Eukaryotes - 55109 (source: NCBI BLink).	not assigned.no ontology.glycine rich proteins	34.0514	68.7384	12.5737	23.7707	0.992482	-1.36865	-1.49332	0.867816	2.13551e-05	4.46761e-16	7.87802e-29	7.71797e-10
AT4G13300	terpenoid synthase 13	Catalyzes the conversion of farnesyl diphosphate to (Z)-gamma-bisabolene and the additional minor products E-nerolidol and alpha-bisabolol. Expressed in cortex and sub-epidermal layers of roots, leaf hydathodes and flower stigmata. Induced by wounding.	terpenoid synthase 13 (TPS13); CONTAINS InterPro DOMAIN/s: Terpene synthase, metal-binding domain (InterPro:IPR005630), Terpenoid synthase (InterPro:IPR008949), Terpenoid cylases/protein prenyltransferase alpha-alpha toroid (InterPro:IPR008930), Terpene synthase-like (InterPro:IPR001906); BEST Arabidopsis thaliana protein match is: terpenoid synthase 12 (TAIR:AT4G13280.1); Has 1681 Blast hits to …	secondary metabolism.isoprenoids	10.413	20.1839	0.530935	1.74229	0.892294	-2.89819	-2.94952	0.840967	0.00195015	3.81369e-53	9.77366e-39	0.00061167
AT1G19530	0	0	unknown protein; FUNCTIONS IN: molecular_function unknown; INVOLVED IN: N-terminal protein myristoylation, anaerobic respiration; LOCATED IN: cellular_component unknown; EXPRESSED IN: leaf apex, inflorescence meristem, hypocotyl, root, flower; EXPRESSED DURING: petal differentiation and expansion stage; Has 47 Blast hits to 47 proteins in 13 species: Archae - 0; Bacteria - 0; Metazoa - 0; Fungi -…	not assigned.unknown	187.03	302.246	10.9302	21.226	0.689528	-3.97828	-3.77017	0.897632	0.277571	2.05179e-73	2.09163e-47	0.00112316
AT1G22630	0	0	unknown protein; LOCATED IN: chloroplast; EXPRESSED IN: 21 plant structures; EXPRESSED DURING: 13 growth stages; Has 87 Blast hits to 86 proteins in 34 species: Archae - 0; Bacteria - 13; Metazoa - 27; Fungi - 0; Plants - 40; Viruses - 0; Other Eukaryotes - 7 (source: NCBI BLink).	not assigned.unknown	61.458	61.0805	30.5675	41.4223	-0.00874502	-0.984446	-0.549317	0.426384	1	5.7628e-15	0.000445262	0.00587775
AT1G66940	protein kinase-related	0	protein kinase-related; FUNCTIONS IN: molecular_function unknown; INVOLVED IN: biological_process unknown; LOCATED IN: endomembrane system; EXPRESSED IN: 22 plant structures; EXPRESSED DURING: 13 growth stages; BEST Arabidopsis thaliana protein match is: Protein kinase superfamily protein (TAIR:AT1G67000.1); Has 305 Blast hits to 263 proteins in 13 species: Archae - 0; Bacteria - 0; Metazoa - 4; …	protein.postranslational modification	29.0532	30.3308	4.99509	8.06279	0.0600639	-2.32566	-1.78955	0.596174	1	1.29043e-56	2.21652e-28	0.00940544
AT1G72600	hydroxyproline-rich glycoprotein family protein	0	hydroxyproline-rich glycoprotein family protein; FUNCTIONS IN: molecular_function unknown; INVOLVED IN: biological_process unknown; LOCATED IN: endomembrane system; BEST Arabidopsis thaliana protein match is: proline-rich family protein (TAIR:AT1G54215.1); Has 641 Blast hits to 614 proteins in 80 species: Archae - 2; Bacteria - 10; Metazoa - 113; Fungi - 43; Plants - 427; Viruses - 2; Other Eukar…	not assigned.no ontology.hydroxyproline rich proteins	1463.79	1032.92	262.331	380.766	-0.502565	-2.47575	-1.43737	0.535813	0.0133952	5.69206e-73	3.40811e-15	0.00817123
AT1G73260	kunitz trypsin inhibitor 1	Encodes a trypsin inhibitor involved in modulating programmed cell death in plant-pathogen interactions.	kunitz trypsin inhibitor 1 (KTI1); FUNCTIONS IN: endopeptidase inhibitor activity; INVOLVED IN: response to salt stress, response to hydrogen peroxide, defense response to bacterium, programmed cell death, response to salicylic acid stimulus; LOCATED IN: mitochondrion; EXPRESSED IN: 8 plant structures; EXPRESSED DURING: LP.06 six leaves visible, LP.04 four leaves visible, 4 anthesis, petal differ…	stress.biotic.PR-proteins.proteinase inhibitors.trypsin inhibitor	263.593	370.202	109.871	198.239	0.488433	-1.25489	-0.897704	0.845616	0.373578	1.0145e-14	1.77773e-05	1.6462e-06
AT2G01530	MLP-like protein 329	0	MLP-like protein 329 (MLP329); FUNCTIONS IN: copper ion binding; INVOLVED IN: response to biotic stimulus, defense response; LOCATED IN: cellular_component unknown; EXPRESSED IN: hypocotyl, root; CONTAINS InterPro DOMAIN/s: Bet v I allergen (InterPro:IPR000916); BEST Arabidopsis thaliana protein match is: MLP-like protein 328 (TAIR:AT2G01520.1); Has 358 Blast hits to 331 proteins in 39 species: A…	stress.abiotic.unspecified	77.3571	98.5773	22.3818	44.1969	0.345753	-1.74467	-1.13959	0.950834	0.938717	1.68298e-11	1.27601e-08	0.000175627
AT2G10940	Bifunctional inhibitor/lipid-transfer protein/seed storage 2S albumin superfamily protein	0	Bifunctional inhibitor/lipid-transfer protein/seed storage 2S albumin superfamily protein; FUNCTIONS IN: lipid binding; INVOLVED IN: lipid transport; LOCATED IN: chloroplast thylakoid membrane, apoplast, chloroplast, membrane; EXPRESSED IN: 21 plant structures; EXPRESSED DURING: 13 growth stages; CONTAINS InterPro DOMAIN/s: Bifunctional inhibitor/plant lipid transfer protein/seed storage (InterPr…	misc.protease inhibitor/seed storage/lipid transfer protein (LTP) family protein	410.757	323.598	135.957	199.249	-0.343138	-1.58807	-0.696858	0.548071	0.11823	8.03966e-42	7.29076e-06	5.66538e-05
AT2G23600	acetone-cyanohydrin lyase	Encodes a protein shown to have carboxylesterase activity, methyl salicylate esterase activity, methyl jasmonate esterase activity, and methyl IAA esterase activity in vitro. MES2 appears to be involved in MeSA hydrolysis in planta. This protein does not act on MeGA4, or MEGA9 in vitro.	acetone-cyanohydrin lyase (ACL); FUNCTIONS IN: hydrolase activity, hydrolase activity, acting on ester bonds, methyl salicylate esterase activity, methyl jasmonate esterase activity, methyl indole-3-acetate esterase activity; INVOLVED IN: salicylic acid metabolic process; LOCATED IN: cellular_component unknown; EXPRESSED IN: guard cell, leaf; EXPRESSED DURING: seedling growth; CONTAINS InterPro D…	hormone metabolism	165.47	125.364	26.3374	35.8436	-0.397681	-2.60632	-1.7781	0.430539	0.0497118	2.21695e-101	1.03391e-39	0.00326375
AT2G36100	Uncharacterised protein family (UPF0497)	0	Uncharacterised protein family (UPF0497); CONTAINS InterPro DOMAIN/s: Uncharacterised protein family UPF0497, trans-membrane plant (InterPro:IPR006702), Uncharacterised protein family UPF0497, trans-membrane plant subgroup (InterPro:IPR006459); BEST Arabidopsis thaliana protein match is: Uncharacterised protein family (UPF0497) (TAIR:AT3G11550.1); Has 599 Blast hits to 599 proteins in 21 species:…	not assigned.no ontology	13.7909	17.7837	4.52014	11.1007	0.344769	-1.42194	-0.634394	1.13231	0.640339	3.62542e-13	0.00153117	1.1006e-07
AT2G37130	Peroxidase superfamily protein	0	Peroxidase superfamily protein; FUNCTIONS IN: peroxidase activity, heme binding; INVOLVED IN: defense response to fungus; LOCATED IN: endomembrane system; EXPRESSED IN: 15 plant structures; EXPRESSED DURING: 7 growth stages; CONTAINS InterPro DOMAIN/s: Haem peroxidase (InterPro:IPR010255), Plant peroxidase (InterPro:IPR000823), Haem peroxidase, plant/fungal/bacterial (InterPro:IPR002016); BEST Ar…	misc.peroxidases	78.9351	99.2417	21.1351	33.2232	0.326582	-1.85249	-1.55044	0.628636	0.663189	2.55725e-28	7.47203e-24	0.00202714
AT3G11550	Uncharacterised protein family (UPF0497)	0	Uncharacterised protein family (UPF0497); CONTAINS InterPro DOMAIN/s: Uncharacterised protein family UPF0497, trans-membrane plant (InterPro:IPR006702), Uncharacterised protein family UPF0497, trans-membrane plant subgroup (InterPro:IPR006459); BEST Arabidopsis thaliana protein match is: Uncharacterised protein family (UPF0497) (TAIR:AT5G06200.1); Has 610 Blast hits to 610 proteins in 22 species:…	not assigned.no ontology	6.66371	6.59274	1.53761	3.48054	-0.0134225	-1.59457	-0.760948	0.820202	1	4.28727e-13	0.00231983	0.00209738
AT3G19450	GroES-like zinc-binding alcohol dehydrogenase family protein	Encodes a catalytically active cinnamyl alcohol dehydrogenase which uses p-coumaryl aldehyde as a preferred substrate. It can also use caffeyl, coniferyl and d-hydroxyconiferyl aldehydes as substrates.	ATCAD4; CONTAINS InterPro DOMAIN/s: GroES-like (InterPro:IPR011032), Alcohol dehydrogenase GroES-like (InterPro:IPR013154), Alcohol dehydrogenase, zinc-containing, conserved site (InterPro:IPR002328), Alcohol dehydrogenase, C-terminal (InterPro:IPR013149), Alcohol dehydrogenase superfamily, zinc-containing (InterPro:IPR002085); BEST Arabidopsis thaliana protein match is: cinnamyl alcohol dehydrog…	secondary metabolism.phenylpropanoids.lignin biosynthesis.CAD	126.228	105.492	61.5062	79.1743	-0.256676	-1.02535	-0.409534	0.359139	0.330547	1.74768e-17	0.00575276	0.00497123
AT3G22210	0	0	unknown protein; FUNCTIONS IN: molecular_function unknown; INVOLVED IN: biological_process unknown; LOCATED IN: endomembrane system; EXPRESSED IN: 21 plant structures; EXPRESSED DURING: 13 growth stages; Has 26 Blast hits to 26 proteins in 13 species: Archae - 0; Bacteria - 0; Metazoa - 0; Fungi - 0; Plants - 26; Viruses - 0; Other Eukaryotes - 0 (source: NCBI BLink).	not assigned.unknown	49.8188	51.1755	15.7469	25.6949	0.0380102	-1.60147	-0.966806	0.672673	1	4.09729e-20	1.18633e-10	0.00245078
AT4G39675	0	0	unknown protein; Has 30201 Blast hits to 17322 proteins in 780 species: Archae - 12; Bacteria - 1396; Metazoa - 17338; Fungi - 3422; Plants - 5037; Viruses - 0; Other Eukaryotes - 2996 (source: NCBI BLink).	not assigned.unknown	81.305	110.708	6.77917	11.7966	0.440681	-3.40329	-3.1259	0.718077	0.791575	5.01521e-83	2.80181e-42	0.00143821
AT5G38430	Ribulose bisphosphate carboxylase (small chain) family protein	0	Ribulose bisphosphate carboxylase (small chain) family protein; FUNCTIONS IN: ribulose-bisphosphate carboxylase activity; INVOLVED IN: carbon fixation, response to blue light, response to red light, response to far red light; LOCATED IN: in 7 components; EXPRESSED IN: 14 plant structures; EXPRESSED DURING: seedling growth; CONTAINS InterPro DOMAIN/s: Ribulose bisphosphate carboxylase, small chain…	PS.calvin cycle.rubisco small subunit	936.53	681.168	282.553	456.214	-0.458738	-1.72525	-0.577258	0.68925	0.0180964	1.64752e-42	5.26568e-05	4.81523e-09
AT5G43350	phosphate transporter 1;1	Encodes an inorganic phosphate transporter Pht1;1. Mutants display enhanced arsenic accumulation. Members of the Pht1 family of phosphate transporters include: Pht1;1/At5g43350, Pht1;2/At5g43370, Pht1;3/At5g43360, Pht1;4/At2g38940, Pht1;5/At2g32830, Pht1;6/At5g43340, Pht1;7/At3g54700, Pht1;8/At1g20860, Pht1;9/At1g76430 (Plant Journal 2002, 31:341).	phosphate transporter 1;1 (PHT1;1); FUNCTIONS IN: phosphate transmembrane transporter activity, carbohydrate transmembrane transporter activity, inorganic phosphate transmembrane transporter activity, sugar:hydrogen symporter activity; INVOLVED IN: cellular response to phosphate starvation, phosphate transport; LOCATED IN: plasma membrane, membrane; CONTAINS InterPro DOMAIN/s: Major facilitator s…	transport.phosphate	72.0554	113.6	9.08658	13.7239	0.64954	-2.85655	-2.96037	0.545726	0.0796532	1.2206e-71	1.09881e-73	0.00245078
AT5G56850	0	0	unknown protein; EXPRESSED IN: 21 plant structures; EXPRESSED DURING: 13 growth stages; Has 35333 Blast hits to 34131 proteins in 2444 species: Archae - 798; Bacteria - 22429; Metazoa - 974; Fungi - 991; Plants - 531; Viruses - 0; Other Eukaryotes - 9610 (source: NCBI BLink).	not assigned.unknown	60.2987	54.6084	23.4939	33.0556	-0.140552	-1.32343	-0.707413	0.475468	0.818755	1.84358e-25	4.98999e-07	0.00122516
AT5G64100	Peroxidase superfamily protein	0	Peroxidase superfamily protein; FUNCTIONS IN: peroxidase activity, heme binding; INVOLVED IN: oxidation reduction, response to oxidative stress; LOCATED IN: cell wall; EXPRESSED IN: hypocotyl, root, callus; EXPRESSED DURING: seedling growth; CONTAINS InterPro DOMAIN/s: Haem peroxidase (InterPro:IPR010255), Plant peroxidase (InterPro:IPR000823), Peroxidases heam-ligand binding site (InterPro:IPR01…	misc.peroxidases	257.825	337.04	16.4108	25.4642	0.385215	-3.89392	-3.67508	0.604062	0.522774	1.57195e-192	1.19091e-105	0.000175627
AT4G08555	0	0	unknown protein; FUNCTIONS IN: molecular_function unknown; INVOLVED IN: biological_process unknown; LOCATED IN: cellular_component unknown; EXPRESSED IN: cultured cell; Has 4 Blast hits to 4 proteins in 2 species: Archae - 0; Bacteria - 0; Metazoa - 0; Fungi - 0; Plants - 4; Viruses - 0; Other Eukaryotes - 0 (source: NCBI BLink).	not assigned.unknown	82.8112	164.109	73.7713	98.0895	0.978205	-0.164659	-0.736615	0.406248	4.45781e-07	0.375004	1.79391e-07	0.00789995
AT5G03545	0	Expressed in response to phosphate starvation, this response is enhanced by the presence of IAA.	unknown protein; Has 7 Blast hits to 7 proteins in 2 species: Archae - 0; Bacteria - 0; Metazoa - 0; Fungi - 0; Plants - 7; Viruses - 0; Other Eukaryotes - 0 (source: NCBI BLink).	not assigned.unknown	7.90414	27.5599	4.91042	8.96499	1.68144	-0.591216	-1.51905	0.753608	6.15057e-06	0.0253466	9.17505e-10	0.000269662
AT4G28660	photosystem II reaction center PSB28 protein	Similar to PsbW subunit of photosystem II.	photosystem II reaction center PSB28 protein (PSB28); FUNCTIONS IN: molecular_function unknown; INVOLVED IN: photosynthesis; LOCATED IN: thylakoid, chloroplast thylakoid membrane, photosystem II reaction center, chloroplast, chloroplast stroma; EXPRESSED IN: 22 plant structures; EXPRESSED DURING: 13 growth stages; CONTAINS InterPro DOMAIN/s: Photosystem II protein Psb28, class 1 (InterPro:IPR0056…	PS.lightreaction.photosystem II.PSII polypeptide subunits	116.159	81.2053	77.6759	107.187	-0.511159	-0.574468	0.39623	0.459538	0.00233121	4.31092e-06	0.00148739	0.00113463
AT5G13930	Chalcone and stilbene synthase family protein	Encodes chalcone synthase (CHS), a key enzyme involved in the biosynthesis of flavonoids. Required for the accumulation of purple anthocyanins in leaves and stems. Also involved in the regulation of auxin transport and the modulation of root gravitropism.	TRANSPARENT TESTA 4 (TT4); FUNCTIONS IN: naringenin-chalcone synthase activity; INVOLVED IN: in 11 processes; LOCATED IN: plant-type vacuole membrane, endoplasmic reticulum, nucleus; EXPRESSED IN: 22 plant structures; EXPRESSED DURING: 14 growth stages; CONTAINS InterPro DOMAIN/s: Chalcone/stilbene synthase, N-terminal (InterPro:IPR001099), Thiolase-like (InterPro:IPR016039), Polyketide synthase,…	secondary metabolism.flavonoids.chalcones.naringenin-chalcone synthase	84.9514	53.2611	34.8104	73.2839	-0.663603	-1.26314	0.453133	1.05267	0.00517	1.80106e-20	0.00700322	1.18191e-15
AT2G46100	Nuclear transport factor 2 (NTF2) family protein	0	Nuclear transport factor 2 (NTF2) family protein; FUNCTIONS IN: molecular_function unknown; INVOLVED IN: biological_process unknown; LOCATED IN: chloroplast; CONTAINS InterPro DOMAIN/s: Protein of unknown function DUF2358 (InterPro:IPR018790); BEST Arabidopsis thaliana protein match is: Uncharacterized conserved protein (DUF2358) (TAIR:AT3G04890.1); Has 162 Blast hits to 162 proteins in 55 specie…	not assigned.unknown	65.0696	47.8937	49.1943	68.4073	-0.434339	-0.396462	0.505439	0.467562	0.0209536	0.00290596	7.15465e-05	0.000946298
AT5G11160	adenine phosphoribosyltransferase 5	0	adenine phosphoribosyltransferase 5 (APT5); FUNCTIONS IN: adenine phosphoribosyltransferase activity; INVOLVED IN: nucleoside metabolic process, adenine salvage, anaerobic respiration, nucleotide metabolic process; LOCATED IN: cytoplasm; EXPRESSED IN: 23 plant structures; EXPRESSED DURING: 13 growth stages; CONTAINS InterPro DOMAIN/s: Adenine phosphoribosyl transferase (InterPro:IPR005764), Phosp…	nucleotide metabolism.salvage.phosphoribosyltransferases.aprt	7.23712	6.62598	4.62537	9.86728	-0.111218	-0.550192	0.510997	0.949972	1	0.00647797	0.007095	5.96122e-07
AT1G19670	chlorophyllase 1	Chlorophyllase is the first enzyme involved in chlorophyll degradation. It catalyzes the hydrolysis of the ester bond to yield chlorophyllide and phytol. AtCLH1 lacks a typical signal sequence for the chloroplast. Its expression is induced rapidly by methyljasmonate, a known promoter of senescence and chlorophyll degradation.	chlorophyllase 1 (CLH1); FUNCTIONS IN: chlorophyllase activity; INVOLVED IN: response to jasmonic acid stimulus, chlorophyll catabolic process, jasmonic acid mediated signaling pathway, response to stress; LOCATED IN: vacuole; EXPRESSED IN: 21 plant structures; EXPRESSED DURING: 14 growth stages; CONTAINS InterPro DOMAIN/s: Chlorophyllase-like (InterPro:IPR010821), Chlorophyllase, chloroplast (In…	stress.biotic	16.0322	49.6705	35.0247	72.7896	1.57288	1.08072	0.542272	1.03443	2.22646e-13	7.38669e-11	0.000548766	1.04674e-13
AT1G30135	jasmonate-zim-domain protein 8	0	jasmonate-zim-domain protein 8 (JAZ8); CONTAINS InterPro DOMAIN/s: Tify (InterPro:IPR010399), CCT domain-like (InterPro:IPR018467); BEST Arabidopsis thaliana protein match is: jasmonate-zim-domain protein 7 (TAIR:AT2G34600.1); Has 89 Blast hits to 89 proteins in 12 species: Archae - 0; Bacteria - 0; Metazoa - 0; Fungi - 0; Plants - 89; Viruses - 0; Other Eukaryotes - 0 (source: NCBI BLink).	not assigned.unknown	0.925226	4.68385	14.6587	26.088	1.56184	3.02386	2.25271	0.790692	3.79721e-05	1.84572e-49	6.93629e-22	6.98927e-05
AT1G53903	Protein of unknown function (DUF581)	0	Protein of unknown function (DUF581); CONTAINS InterPro DOMAIN/s: Protein of unknown function DUF581 (InterPro:IPR007650); BEST Arabidopsis thaliana protein match is: Protein of unknown function (DUF581) (TAIR:AT1G53885.1); Has 30201 Blast hits to 17322 proteins in 780 species: Archae - 12; Bacteria - 1396; Metazoa - 17338; Fungi - 3422; Plants - 5037; Viruses - 0; Other Eukaryotes - 2996 (source…	development.unspecified	1.9275	5.11235	31.6097	66.0695	1.06206	3.47756	3.45586	1.04036	0.000854278	3.99368e-91	6.53415e-104	4.73689e-17
AT1G72450	jasmonate-zim-domain protein 6	JAZ6 transcript levels rise in response to a jasmonate stimulus and a GFP:JAZ6 fusion protein localizes to the nucleus. Application of jasmonate methyl ester to Arabidopsis roots reduces the levels of a JAZ6:GUS fusion protein, presumably by stimulating ubiquitin-proteasome-mediated degradation.	jasmonate-zim-domain protein 6 (JAZ6); CONTAINS InterPro DOMAIN/s: Tify (InterPro:IPR010399), CCT domain-like (InterPro:IPR018467); BEST Arabidopsis thaliana protein match is: jasmonate-zim-domain protein 5 (TAIR:AT1G17380.1); Has 303 Blast hits to 298 proteins in 26 species: Archae - 0; Bacteria - 0; Metazoa - 0; Fungi - 0; Plants - 303; Viruses - 0; Other Eukaryotes - 0 (source: NCBI BLink).	not assigned.unknown	39.6541	66.5244	97.6522	153.554	0.732006	1.27895	1.19463	0.647686	0.000226745	3.99709e-21	3.82547e-13	0.000124621
AT2G34600	jasmonate-zim-domain protein 7	0	jasmonate-zim-domain protein 7 (JAZ7); CONTAINS InterPro DOMAIN/s: Tify (InterPro:IPR010399); BEST Arabidopsis thaliana protein match is: jasmonate-zim-domain protein 8 (TAIR:AT1G30135.1); Has 38 Blast hits to 38 proteins in 7 species: Archae - 0; Bacteria - 0; Metazoa - 0; Fungi - 0; Plants - 38; Viruses - 0; Other Eukaryotes - 0 (source: NCBI BLink).	not assigned.unknown	2.33441	8.33358	67.9673	120.917	1.485	4.37041	3.70732	0.821915	2.52388e-05	1.06211e-98	9.91565e-93	9.25912e-08
AT3G20340	0	Expression of the gene is downregulated in the presence of paraquat, an inducer of photoxidative stress.	FUNCTIONS IN: molecular_function unknown; INVOLVED IN: response to oxidative stress, N-terminal protein myristoylation; LOCATED IN: cellular_component unknown; EXPRESSED IN: 9 plant structures; EXPRESSED DURING: 4 anthesis, petal differentiation and expansion stage; Has 40 Blast hits to 40 proteins in 9 species: Archae - 0; Bacteria - 0; Metazoa - 0; Fungi - 0; Plants - 40; Viruses - 0; Other Euk…	not assigned.unknown	28.7258	56.6006	53.9954	74.4845	0.954371	0.887597	0.390096	0.45687	2.12486e-08	2.88466e-09	0.00291931	0.00541349
AT3G25760	allene oxide cyclase 1	encodes allene oxide cyclase. One of four genes in Arabidopsis that encode this enzyme, which catalyzes an essential step in jasmonic acid biosynthesis. Gene expression is induced during senescence, a process that involves jasmonic acid signalling pathway.	allene oxide cyclase 1 (AOC1); FUNCTIONS IN: allene-oxide cyclase activity; INVOLVED IN: response to desiccation, response to water deprivation, jasmonic acid biosynthetic process, peptidyl-cysteine S-nitrosylation; LOCATED IN: chloroplast thylakoid membrane, chloroplast, chloroplast envelope; EXPRESSED IN: pollen tube; EXPRESSED DURING: 4 leaf senescence stage; CONTAINS InterPro DOMAIN/s: Allene…	stress.abiotic.drought/salt	32.5007	103.645	231.676	357.093	1.64324	2.79606	1.77483	0.622009	7.93221e-21	3.78716e-74	6.66918e-28	0.000119072
AT3G27809	0	0	unknown protein; FUNCTIONS IN: molecular_function unknown; INVOLVED IN: biological_process unknown; LOCATED IN: cellular_component unknown; Has 30201 Blast hits to 17322 proteins in 780 species: Archae - 12; Bacteria - 1396; Metazoa - 17338; Fungi - 3422; Plants - 5037; Viruses - 0; Other Eukaryotes - 2996 (source: NCBI BLink).	not assigned.unknown	0.054993	0.84925	1.25237	4.77394	0.809707	1.09421	1.64261	1.35811	0.00213658	1.46285e-08	9.02796e-09	6.13151e-07
AT3G46650	UDP-Glycosyltransferase superfamily protein	0	UDP-Glycosyltransferase superfamily protein; FUNCTIONS IN: UDP-glycosyltransferase activity, transferase activity, transferring glycosyl groups; INVOLVED IN: metabolic process; LOCATED IN: cellular_component unknown; CONTAINS InterPro DOMAIN/s: UDP-glucuronosyl/UDP-glucosyltransferase (InterPro:IPR002213); BEST Arabidopsis thaliana protein match is: UDP-Glycosyltransferase superfamily protein (TA…	misc.UDP glucosyl and glucoronyl transferases	6.27611	12.7784	23.4777	38.9793	0.921166	1.75023	1.53685	0.707786	0.00081299	9.15923e-27	1.61747e-16	0.000114876
AT4G24380	0	0	INVOLVED IN: 10-formyltetrahydrofolate biosynthetic process, folic acid and derivative biosynthetic process; EXPRESSED IN: 24 plant structures; EXPRESSED DURING: 15 growth stages; CONTAINS InterPro DOMAIN/s: Serine hydrolase (InterPro:IPR005645); BEST Arabidopsis thaliana protein match is: alpha/beta-Hydrolases superfamily protein (TAIR:AT5G65400.1); Has 30201 Blast hits to 17322 proteins in 780 …	not assigned.unknown	11.1292	36.1758	94.9865	131.102	1.61588	2.98434	1.82922	0.460752	9.2476e-12	2.23777e-97	5.82645e-24	0.000823591
AT1G01310	CAP (Cysteine-rich secretory proteins, Antigen 5, and Pathogenesis-related 1 protein) superfamily protein	0	CAP (Cysteine-rich secretory proteins, Antigen 5, and Pathogenesis-related 1 protein) superfamily protein; FUNCTIONS IN: molecular_function unknown; INVOLVED IN: biological_process unknown; LOCATED IN: extracellular region; EXPRESSED IN: 6 plant structures; EXPRESSED DURING: L mature pollen stage, M germinated pollen stage, 4 anthesis, petal differentiation and expansion stage; CONTAINS InterPro …	stress.abiotic.unspecified	0.182869	0.355639	1.10437	2.65827	0.196683	0.831098	1.43219	0.797773	1	0.000403899	4.44248e-09	0.00609593
AT1G07135	glycine-rich protein	0	glycine-rich protein; Has 22251 Blast hits to 8348 proteins in 789 species: Archae - 21; Bacteria - 7328; Metazoa - 6126; Fungi - 1280; Plants - 3980; Viruses - 524; Other Eukaryotes - 2992 (source: NCBI BLink).	not assigned.no ontology.glycine rich proteins	12.0435	18.1986	22.7178	30.7042	0.55767	0.862642	0.723675	0.418703	0.167255	1.13575e-09	6.31592e-06	0.00670252
AT1G15580	indole-3-acetic acid inducible 5	auxin induced protein	indole-3-acetic acid inducible 5 (IAA5); FUNCTIONS IN: sequence-specific DNA binding transcription factor activity; INVOLVED IN: response to auxin stimulus, response to cyclopentenone, response to brassinosteroid stimulus; LOCATED IN: nucleus; EXPRESSED IN: flower; EXPRESSED DURING: petal differentiation and expansion stage; CONTAINS InterPro DOMAIN/s: Aux/IAA-ARF-dimerisation (InterPro:IPR011525…	RNA.regulation of transcription.Aux/IAA family	0.0288689	0.107921	6.02121	18.9297	0.106795	2.77066	4.169	1.50513	1	1.1804e-17	7.74609e-36	0.00101575
AT1G18710	myb domain protein 47	Member of the R2R3 factor gene family.	myb domain protein 47 (MYB47); FUNCTIONS IN: DNA binding, sequence-specific DNA binding transcription factor activity; INVOLVED IN: response to jasmonic acid stimulus, response to salt stress, regulation of transcription, DNA-dependent; LOCATED IN: nucleus, cytoplasm; EXPRESSED IN: leaf lamina base, stem, leaf whorl, leaf; EXPRESSED DURING: LP.06 six leaves visible, LP.04 four leaves visible, LP.…	RNA.regulation of transcription.MYB domain transcription factor family	0.607668	1.16299	13.8397	25.4849	0.428061	3.20642	3.61407	0.835704	0.714612	1.36769e-63	7.22403e-27	0.00920885
AT1G22480	Cupredoxin superfamily protein	0	Cupredoxin superfamily protein; FUNCTIONS IN: electron carrier activity, copper ion binding; LOCATED IN: anchored to membrane; EXPRESSED IN: shoot apex, inflorescence meristem, embryo, flower, seed; EXPRESSED DURING: F mature embryo stage, petal differentiation and expansion stage, E expanded cotyledon stage, D bilateral stage; CONTAINS InterPro DOMAIN/s: Plastocyanin-like (InterPro:IPR003245), C…	misc.plastocyanin-like	0.159489	0.314656	1.05875	2.54929	0.181196	0.828279	1.43284	0.78576	1	4.12441e-05	3.5041e-09	0.00245078
AT1G24625	zinc finger protein 7	Encodes a zinc finger protein containing only a single zinc finger.	zinc finger protein 7 (ZFP7); FUNCTIONS IN: sequence-specific DNA binding transcription factor activity, zinc ion binding, nucleic acid binding; INVOLVED IN: regulation of transcription; LOCATED IN: intracellular; EXPRESSED IN: 18 plant structures; EXPRESSED DURING: 11 growth stages; CONTAINS InterPro DOMAIN/s: Zinc finger, C2H2-type (InterPro:IPR007087); BEST Arabidopsis thaliana protein match i…	RNA.regulation of transcription.C2H2 zinc finger family	6.25822	7.66603	10.5081	16.648	0.255754	0.664965	1.02606	0.616851	1	8.54794e-05	3.09847e-09	0.000143943
AT1G26770	expansin A10	Encodes an expansin. Naming convention from the Expansin Working Group (Kende et al, Plant Mol Bio). Involved in the formation of nematode-induced syncytia in roots of Arabidopsis thaliana.	expansin A10 (EXPA10); CONTAINS InterPro DOMAIN/s: Pollen allergen, N-terminal (InterPro:IPR014734), Rare lipoprotein A (InterPro:IPR005132), Pollen allergen/expansin, C-terminal (InterPro:IPR007117), Barwin-related endoglucanase (InterPro:IPR009009), Expansin (InterPro:IPR002963), Expansin/Lol pI (InterPro:IPR007118), Expansin 45, endoglucanase-like (InterPro:IPR007112); BEST Arabidopsis thalian…	cell wall.modification	26.0986	31.5944	222.594	305.001	0.266407	3.04459	3.23084	0.452656	0.792776	1.16054e-79	4.00716e-122	0.00288919
AT1G44790	ChaC-like family protein	0	ChaC-like family protein; CONTAINS InterPro DOMAIN/s: ChaC-like protein (InterPro:IPR006840); BEST Arabidopsis thaliana protein match is: ChaC-like family protein (TAIR:AT4G31290.1); Has 1621 Blast hits to 1621 proteins in 610 species: Archae - 0; Bacteria - 916; Metazoa - 235; Fungi - 131; Plants - 128; Viruses - 0; Other Eukaryotes - 211 (source: NCBI BLink).	transport.unspecified cations	21.6798	25.1884	39.1342	52.6385	0.207516	0.823421	1.03434	0.418438	1	2.08641e-09	5.65419e-17	0.0030117
AT1G45145	thioredoxin H-type 5	encodes a cytosolic thioredoxin that reduces disulfide bridges of target proteins by the reversible formation of a disulfide bridge between two neighboring Cys residues present in the active site. Thioredoxins have been found to regulate a variety of biological reactions in prokaryotic and eukaryotic cells.	thioredoxin H-type 5 (TRX5); FUNCTIONS IN: oxidoreductase activity, acting on sulfur group of donors, disulfide as acceptor; INVOLVED IN: response to oxidative stress, response to cadmium ion, defense response to fungus, response to microbial phytotoxin; LOCATED IN: cytosol, plasma membrane; EXPRESSED IN: 25 plant structures; EXPRESSED DURING: 15 growth stages; CONTAINS InterPro DOMAIN/s: Thiored…	redox.thioredoxin	57.4711	63.8732	94.3394	128.042	0.149899	0.705348	0.992146	0.436697	1	2.65969e-07	6.30288e-10	0.00381323
AT1G48000	myb domain protein 112	Encodes a putative transcription factor (MYB112).	myb domain protein 112 (MYB112); CONTAINS InterPro DOMAIN/s: SANT, DNA-binding (InterPro:IPR001005), Homeodomain-like (InterPro:IPR009057), Myb, DNA-binding (InterPro:IPR014778), HTH transcriptional regulator, Myb-type, DNA-binding (InterPro:IPR017930), Homeodomain-related (InterPro:IPR012287), Myb transcription factor (InterPro:IPR015495); BEST Arabidopsis thaliana protein match is: myb domain p…	RNA.regulation of transcription.MYB domain transcription factor family	2.12135	1.85833	8.08579	12.6863	-0.126995	1.54144	2.25949	0.591054	1	6.9357e-17	3.59166e-31	0.000299064
AT1G51780	IAA-leucine resistant (ILR)-like gene 5	encodes a member of the six Arabidopsis IAA-amino acid conjugate hydrolase subfamily and conjugates and is very similar to IAR3.	IAA-leucine resistant (ILR)-like gene 5 (ILL5); FUNCTIONS IN: metallopeptidase activity, IAA-amino acid conjugate hydrolase activity; INVOLVED IN: proteolysis, regulation of systemic acquired resistance; LOCATED IN: endomembrane system; CONTAINS InterPro DOMAIN/s: Peptidase M20 (InterPro:IPR002933), Peptidase M20, dimerisation (InterPro:IPR011650), Peptidase M20D, amidohydrolase (InterPro:IPR0101…	hormone metabolism.auxin.synthesis-degradation	0.193848	0.736321	3.90779	10.7962	0.540415	2.03945	2.76422	1.26518	0.153134	1.34557e-19	1.17383e-12	0.00250916
AT1G53880	Eukaryotic translation initiation factor 2B (eIF-2B) family protein	0	Eukaryotic translation initiation factor 2B (eIF-2B) family protein; FUNCTIONS IN: GTP binding, translation initiation factor activity; INVOLVED IN: translational initiation, cellular metabolic process; LOCATED IN: eukaryotic translation initiation factor 2B complex; CONTAINS InterPro DOMAIN/s: Initiation factor 2B related (InterPro:IPR000649), Protein of unknown function DUF567 (InterPro:IPR0076…	protein.synthesis.initiation	9.54957	11.1887	14.6201	21.8757	0.208361	0.566215	0.908267	0.550414	1	0.00111476	8.11116e-09	0.00131562
AT1G53885	Protein of unknown function (DUF581)	0	Protein of unknown function (DUF581); CONTAINS InterPro DOMAIN/s: Protein of unknown function DUF581 (InterPro:IPR007650); BEST Arabidopsis thaliana protein match is: Protein of unknown function (DUF581) (TAIR:AT1G53903.1); Has 508 Blast hits to 508 proteins in 19 species: Archae - 0; Bacteria - 0; Metazoa - 0; Fungi - 0; Plants - 508; Viruses - 0; Other Eukaryotes - 0 (source: NCBI BLink).	development.unspecified	2.52835	4.30591	40.8277	65.0028	0.588604	3.56739	3.63686	0.65807	0.289082	2.33822e-54	5.7155e-123	0.000963504
AT1G53900	Eukaryotic translation initiation factor 2B (eIF-2B) family protein	0	Eukaryotic translation initiation factor 2B (eIF-2B) family protein; FUNCTIONS IN: GTP binding, translation initiation factor activity; INVOLVED IN: translational initiation, cellular metabolic process; LOCATED IN: eukaryotic translation initiation factor 2B complex; CONTAINS InterPro DOMAIN/s: Initiation factor 2B related (InterPro:IPR000649), Protein of unknown function DUF567 (InterPro:IPR0076…	protein.synthesis.initiation	10.2906	12.4105	14.8076	22.0503	0.248235	0.485498	0.78143	0.544167	0.99223	0.00607341	1.9979e-08	0.000595
AT1G54020	GDSL-like Lipase/Acylhydrolase superfamily protein	0	GDSL-like Lipase/Acylhydrolase superfamily protein; FUNCTIONS IN: hydrolase activity, acting on ester bonds, carboxylesterase activity; INVOLVED IN: lipid metabolic process; LOCATED IN: vacuole; EXPRESSED IN: 16 plant structures; EXPRESSED DURING: 10 growth stages; CONTAINS InterPro DOMAIN/s: Lipase, GDSL (InterPro:IPR001087); BEST Arabidopsis thaliana protein match is: GDSL-like Lipase/Acylhydro…	secondary metabolism.sulfur-containing.glucosinolates.degradation.myrosinase	0.112731	0.381595	1.65278	3.80169	0.31223	1.2534	1.79721	0.856038	0.795037	6.07866e-09	2.08921e-12	0.00199258
AT1G57590	Pectinacetylesterase family protein	0	Pectinacetylesterase family protein; CONTAINS InterPro DOMAIN/s: Pectinacetylesterase (InterPro:IPR004963); BEST Arabidopsis thaliana protein match is: Pectinacetylesterase family protein (TAIR:AT5G26670.1); Has 541 Blast hits to 533 proteins in 91 species: Archae - 0; Bacteria - 38; Metazoa - 118; Fungi - 0; Plants - 298; Viruses - 0; Other Eukaryotes - 87 (source: NCBI BLink).	cell wall.pectin*esterases.acetyl esterase	1.47251	0.844242	3.59852	6.77326	-0.422948	0.895195	2.07549	0.75735	0.742707	0.00226311	8.40184e-18	0.00223753
AT1G60260	beta glucosidase 5	0	beta glucosidase 5 (BGLU5); FUNCTIONS IN: cation binding, hydrolase activity, hydrolyzing O-glycosyl compounds, catalytic activity; INVOLVED IN: carbohydrate metabolic process; LOCATED IN: endomembrane system; CONTAINS InterPro DOMAIN/s: Glycoside hydrolase, family 1 (InterPro:IPR001360), Glycoside hydrolase, family 1, active site (InterPro:IPR018120), Glycoside hydrolase, catalytic core (InterPr…	misc.gluco-, galacto- and mannosidases	12.1	18.9745	31.7102	41.8575	0.608595	1.32017	1.10139	0.389808	0.0310771	1.19845e-22	7.42351e-17	0.00516287
AT1G60270	beta glucosidase 6	0	beta glucosidase 6 (BGLU6); FUNCTIONS IN: cation binding, hydrolase activity, hydrolyzing O-glycosyl compounds, catalytic activity; INVOLVED IN: carbohydrate metabolic process; LOCATED IN: endomembrane system; EXPRESSED IN: 16 plant structures; EXPRESSED DURING: 10 growth stages; CONTAINS InterPro DOMAIN/s: Glycoside hydrolase, family 1 (InterPro:IPR001360), Glycoside hydrolase, family 1, active …	misc.gluco-, galacto- and mannosidases	7.42964	10.9332	33.7848	48.1583	0.501443	2.04491	2.04245	0.498979	0.491139	5.93969e-46	7.99036e-37	0.000119739
AT1G61065	Protein of unknown function (DUF1218)	0	Protein of unknown function (DUF1218); FUNCTIONS IN: molecular_function unknown; INVOLVED IN: biological_process unknown; LOCATED IN: endomembrane system; EXPRESSED IN: 22 plant structures; EXPRESSED DURING: 13 growth stages; CONTAINS InterPro DOMAIN/s: Protein of unknown function DUF1218 (InterPro:IPR009606); BEST Arabidopsis thaliana protein match is: Protein of unknown function (DUF1218) (TAIR…	not assigned.unknown	5.42509	6.30905	14.7931	21.3409	0.185966	1.29751	1.61193	0.500392	1	5.5589e-15	3.97548e-21	0.00465403
AT1G61120	terpene synthase 04	Encodes a geranyllinalool synthase that produces a precursor to TMTT, a volatile plant defense C16-homoterpene. GES transcript levels rise in response to alamethicin, a fungal peptide mixture that damages membranes. This transcriptional response is blocked in JA biosynthetic and JA signaling mutants, but GES transcript levels still rise in response to alamethicin in mutants with salicylic acid an…	terpene synthase 04 (TPS04); CONTAINS InterPro DOMAIN/s: Terpene synthase, metal-binding domain (InterPro:IPR005630), Terpenoid synthase (InterPro:IPR008949), Terpenoid cylases/protein prenyltransferase alpha-alpha toroid (InterPro:IPR008930), Terpene synthase-like (InterPro:IPR001906); BEST Arabidopsis thaliana protein match is: Terpenoid cyclases/Protein prenyltransferases superfamily protein (…	secondary metabolism.isoprenoids.terpenoids	0.0577378	0.0359735	5.7664	24.4184	-0.0299949	2.67741	4.61682	1.90942	1	1.17473e-17	5.88336e-26	0.000385351
AT1G65860	flavin-monooxygenase glucosinolate S-oxygenase 1	belongs to the flavin-monooxygenase (FMO) family, encodes a glucosinolate S-oxygenase that catalyzes the conversion of methylthioalkyl glucosinolates to methylsulfinylalkyl glucosinolates	flavin-monooxygenase glucosinolate S-oxygenase 1 (FMO GS-OX1); CONTAINS InterPro DOMAIN/s: Flavin-containing monooxygenase FMO (InterPro:IPR000960), Flavin-containing monooxygenase-like (InterPro:IPR020946); BEST Arabidopsis thaliana protein match is: flavin-monooxygenase glucosinolate S-oxygenase 2 (TAIR:AT1G62540.1); Has 13357 Blast hits to 12951 proteins in 1760 species: Archae - 39; Bacteria …	secondary metabolism.sulfur-containing.glucosinolates.synthesis.aliphatic.flavin-containing monooxygenase	1.14113	1.6475	4.16683	8.33502	0.306259	1.27091	1.81802	0.853372	0.99223	3.2543e-07	1.36153e-17	0.000377704
AT1G73600	S-adenosyl-L-methionine-dependent methyltransferases superfamily protein	0	S-adenosyl-L-methionine-dependent methyltransferases superfamily protein; FUNCTIONS IN: methyltransferase activity, phosphoethanolamine N-methyltransferase activity; INVOLVED IN: metabolic process; EXPRESSED IN: guard cell; CONTAINS InterPro DOMAIN/s: Methyltransferase type 11 (InterPro:IPR013216); BEST Arabidopsis thaliana protein match is: S-adenosyl-L-methionine-dependent methyltransferases su…	lipid metabolism.Phospholipid synthesis	10.6565	13.2347	20.1988	33.1608	0.288269	0.862843	1.26293	0.68836	0.988213	3.71167e-06	1.15819e-12	0.000180826
AT1G74430	myb domain protein 95	Encodes a putative transcription factor (MYB95).	myb domain protein 95 (MYB95); CONTAINS InterPro DOMAIN/s: SANT, DNA-binding (InterPro:IPR001005), Homeodomain-like (InterPro:IPR009057), Myb, DNA-binding (InterPro:IPR014778), HTH transcriptional regulator, Myb-type, DNA-binding (InterPro:IPR017930), Homeodomain-related (InterPro:IPR012287), Myb transcription factor (InterPro:IPR015495); BEST Arabidopsis thaliana protein match is: myb domain pro…	RNA.regulation of transcription.MYB domain transcription factor family	1.66768	1.91025	14.0837	22.9571	0.125555	2.49933	3.04124	0.667462	1	4.48057e-45	2.74896e-40	0.000981073
AT1G75900	GDSL-like Lipase/Acylhydrolase superfamily protein	0	GDSL-like Lipase/Acylhydrolase superfamily protein; CONTAINS InterPro DOMAIN/s: Lipase, GDSL, active site (InterPro:IPR008265), Lipase, GDSL (InterPro:IPR001087); BEST Arabidopsis thaliana protein match is: SGNH hydrolase-type esterase superfamily protein (TAIR:AT1G75880.2); Has 3444 Blast hits to 3405 proteins in 204 species: Archae - 0; Bacteria - 282; Metazoa - 0; Fungi - 26; Plants - 3125; Vi…	development.unspecified	2.42793	2.48765	12.8958	17.976	0.0249175	2.01924	2.44385	0.449528	1	1.05952e-29	4.66757e-45	0.00371284
AT2G13810	AGD2-like defense response protein 1	0	AGD2-like defense response protein 1 (ALD1); FUNCTIONS IN: transferase activity, transferring nitrogenous groups, pyridoxal phosphate binding, transaminase activity, catalytic activity; INVOLVED IN: asparagine catabolic process, biosynthetic process, glutamate catabolic process to oxaloacetate, aspartate transamidation; LOCATED IN: chloroplast; EXPRESSED IN: sepal, root, stamen; EXPRESSED DURING:…	amino acid metabolism.synthesis.aromatic aa.phenylalanine and tyrosine	0.280455	0.185789	1.21581	3.35913	-0.110809	0.79118	1.87819	0.976203	1	0.000123184	9.29498e-12	0.00039224
AT2G17040	NAC domain containing protein 36	Member of the NAC transcription factor family and more specifically, the ONAC022 subfamily. Involved in leaf and inflorescence stem morphogenesis.	NAC domain containing protein 36 (NAC036); CONTAINS InterPro DOMAIN/s: No apical meristem (NAM) protein (InterPro:IPR003441); BEST Arabidopsis thaliana protein match is: NAC domain containing protein 35 (TAIR:AT2G02450.2); Has 2865 Blast hits to 2857 proteins in 76 species: Archae - 0; Bacteria - 2; Metazoa - 0; Fungi - 0; Plants - 2863; Viruses - 0; Other Eukaryotes - 0 (source: NCBI BLink).	development.unspecified	0.112731	0.355639	2.18687	6.2026	0.284868	1.51804	2.40955	1.17638	0.743565	1.32737e-14	1.88433e-23	2.3735e-08
AT2G23000	serine carboxypeptidase-like 10	0	serine carboxypeptidase-like 10 (scpl10); FUNCTIONS IN: serine-type carboxypeptidase activity; INVOLVED IN: proteolysis; LOCATED IN: endomembrane system; CONTAINS InterPro DOMAIN/s: Peptidase S10, serine carboxypeptidase (InterPro:IPR001563); BEST Arabidopsis thaliana protein match is: serine carboxypeptidase-like 9 (TAIR:AT2G23010.1); Has 3984 Blast hits to 3884 proteins in 449 species: Archae -…	protein.degradation.serine protease	2.28917	2.68345	16.5182	28.2573	0.163335	2.41306	2.98967	0.739944	1	1.40602e-23	8.27025e-58	0.000140396
AT2G23010	serine carboxypeptidase-like 9	0	serine carboxypeptidase-like 9 (SCPL9); FUNCTIONS IN: serine-type carboxypeptidase activity; INVOLVED IN: proteolysis; LOCATED IN: endomembrane system; CONTAINS InterPro DOMAIN/s: Peptidase S10, serine carboxypeptidase (InterPro:IPR001563); BEST Arabidopsis thaliana protein match is: sinapoylglucose 1 (TAIR:AT2G22990.1); Has 3960 Blast hits to 3883 proteins in 456 species: Archae - 0; Bacteria - …	protein.degradation.serine protease	1.59622	1.84832	5.49717	8.94328	0.133697	1.3234	1.80361	0.61391	1	1.36887e-10	6.66349e-15	0.00970326
AT2G40080	Protein of unknown function (DUF1313)	Encodes a novel nuclear 111 amino-acid phytochrome-regulated component of a negative feedback loop involving the circadian clock central oscillator components CCA1 and LHY. ELF4 is necessary for light-induced expression of both CCA1 and LHY, and conversely, CCA1 and LHY act negatively on light-induced ELF4 expression. ELF4 promotes clock accuracy and is required for sustained rhythms in the absen…	EARLY FLOWERING 4 (ELF4); FUNCTIONS IN: molecular_function unknown; INVOLVED IN: in 7 processes; LOCATED IN: nucleus; EXPRESSED IN: 22 plant structures; EXPRESSED DURING: 12 growth stages; CONTAINS InterPro DOMAIN/s: Protein of unknown function DUF1313 (InterPro:IPR009741); BEST Arabidopsis thaliana protein match is: ELF4-like 1 (TAIR:AT2G29950.1); Has 150 Blast hits to 149 proteins in 35 species…	signalling.light	6.35875	10.7147	32.3079	45.633	0.670786	2.17833	1.99303	0.485486	0.210248	1.70328e-30	3.19019e-43	0.000732276
AT2G40435	0	0	BEST Arabidopsis thaliana protein match is: transcription regulators (TAIR:AT3G56220.1); Has 289 Blast hits to 289 proteins in 30 species: Archae - 0; Bacteria - 0; Metazoa - 0; Fungi - 0; Plants - 289; Viruses - 0; Other Eukaryotes - 0 (source: NCBI BLink).	not assigned.unknown	0.0522482	0.138885	2.44042	4.7838	0.114147	1.70911	2.3444	0.749434	1	1.74617e-19	7.50438e-21	0.00409438
AT2G43530	Scorpion toxin-like knottin superfamily protein	Encodes a defensin-like (DEFL) family protein.	Scorpion toxin-like knottin superfamily protein; FUNCTIONS IN: ion channel inhibitor activity; INVOLVED IN: defense response; LOCATED IN: endomembrane system, extracellular region; EXPRESSED IN: 22 plant structures; EXPRESSED DURING: 13 growth stages; CONTAINS InterPro DOMAIN/s: Scorpion long chain toxin (InterPro:IPR002061), Knottin (InterPro:IPR003614); BEST Arabidopsis thaliana protein match i…	stress.biotic.PR-proteins.proteinase inhibitors.trypsin inhibitor	12.0368	17.0756	21	34.4581	0.471463	0.754919	0.972067	0.688611	0.282478	4.36902e-07	3.43796e-11	2.15848e-07
AT2G43550	Scorpion toxin-like knottin superfamily protein	Encodes a defensin-like (DEFL) family protein.	Scorpion toxin-like knottin superfamily protein; FUNCTIONS IN: ion channel inhibitor activity; INVOLVED IN: defense response; LOCATED IN: endomembrane system, extracellular region; EXPRESSED IN: 22 plant structures; EXPRESSED DURING: 13 growth stages; CONTAINS InterPro DOMAIN/s: Scorpion long chain toxin (InterPro:IPR002061), Knottin (InterPro:IPR003614); BEST Arabidopsis thaliana protein match i…	stress.biotic.PR-proteins.proteinase inhibitors.trypsin inhibitor	12.1152	18.4895	28.4178	37.6421	0.571458	1.16545	0.987473	0.393483	0.128086	2.20508e-12	1.06377e-14	0.00624524
AT3G10260	Reticulon family protein	0	Reticulon family protein; CONTAINS InterPro DOMAIN/s: Reticulon (InterPro:IPR003388); BEST Arabidopsis thaliana protein match is: Reticulon family protein (TAIR:AT3G61560.1); Has 1060 Blast hits to 1060 proteins in 78 species: Archae - 0; Bacteria - 0; Metazoa - 591; Fungi - 0; Plants - 458; Viruses - 0; Other Eukaryotes - 11 (source: NCBI BLink).	not assigned.no ontology	32.6469	33.5598	66.931	90.6002	0.0386186	1.01359	1.40626	0.431282	1	2.80418e-15	2.93969e-20	0.0095768
AT3G11260	WUSCHEL related homeobox 5	Arabidopsis thaliana WOX5 protein mRNA	WUSCHEL related homeobox 5 (WOX5); CONTAINS InterPro DOMAIN/s: Homeobox (InterPro:IPR001356), Homeodomain-like (InterPro:IPR009057); BEST Arabidopsis thaliana protein match is: WUSCHEL related homeobox 7 (TAIR:AT5G05770.1); Has 538 Blast hits to 538 proteins in 47 species: Archae - 0; Bacteria - 0; Metazoa - 0; Fungi - 0; Plants - 538; Viruses - 0; Other Eukaryotes - 0 (source: NCBI BLink).	RNA.regulation of transcription.HB,Homeobox transcription factor family	1.2071	1.25179	6.6692	14.4676	0.0289209	1.79692	2.7801	1.0121	1	1.06066e-16	6.78678e-23	0.0002405
AT3G12145	Leucine-rich repeat (LRR) family protein	A novel leucine-rich repeat protein. Interacts directly with MADS domain transcription factor.	FLOR1 (FLR1); FUNCTIONS IN: enzyme inhibitor activity, transcription factor binding; INVOLVED IN: biological_process unknown; LOCATED IN: endomembrane system; CONTAINS InterPro DOMAIN/s: Leucine-rich repeat-containing N-terminal domain, type 2 (InterPro:IPR013210), Leucine-rich repeat (InterPro:IPR001611); BEST Arabidopsis thaliana protein match is: polygalacturonase inhibiting protein 1 (TAIR:AT…	cell wall.degradation.pectate lyases and polygalacturonases	7.78989	9.32401	16.4892	31.8836	0.232086	0.992548	1.67136	0.910903	1	4.06989e-10	4.80284e-16	4.51438e-07
AT3G22275	0	0	unknown protein; FUNCTIONS IN: molecular_function unknown; INVOLVED IN: biological_process unknown; LOCATED IN: cellular_component unknown; Has 22 Blast hits to 22 proteins in 6 species: Archae - 0; Bacteria - 0; Metazoa - 0; Fungi - 0; Plants - 22; Viruses - 0; Other Eukaryotes - 0 (source: NCBI BLink).	not assigned.no ontology	0	0.0359735	10.4785	19.4929	0.0509871	3.52086	4.30606	0.836188	1	9.86547e-60	7.87155e-73	1.17532e-05
AT3G22840	Chlorophyll A-B binding family protein	Encodes an early light-inducible protein.	EARLY LIGHT-INDUCABLE PROTEIN (ELIP1); BEST Arabidopsis thaliana protein match is: Chlorophyll A-B binding family protein (TAIR:AT4G14690.1); Has 319 Blast hits to 319 proteins in 50 species: Archae - 0; Bacteria - 5; Metazoa - 0; Fungi - 0; Plants - 259; Viruses - 0; Other Eukaryotes - 55 (source: NCBI BLink).	signalling.light	6.08653	5.07638	25.9724	52.521	-0.221867	1.92833	3.13882	0.988623	1	9.33263e-17	9.95e-46	1.38419e-05
AT3G25180	cytochrome P450, family 82, subfamily G, polypeptide 1	member of CYP82G	cytochrome P450, family 82, subfamily G, polypeptide 1 (CYP82G1); FUNCTIONS IN: electron carrier activity, monooxygenase activity, iron ion binding, oxygen binding, heme binding; INVOLVED IN: oxidation reduction; LOCATED IN: endomembrane system; EXPRESSED IN: 9 plant structures; EXPRESSED DURING: 8 growth stages; CONTAINS InterPro DOMAIN/s: Cytochrome P450 (InterPro:IPR001128), Cytochrome P450, c…	misc.cytochrome P450	0.0288689	0.0979031	0.454239	2.52577	0.0936915	0.499206	1.68319	1.27768	1	0.00368086	5.97175e-11	8.55327e-06
AT3G25770	allene oxide cyclase 2	Encodes allene oxide cyclase. One of four genes in Arabidopsis that encode this enzyme, which catalyzes an essential step in jasmonic acid biosynthesis. Gene expression is induced during senescence, a process that involves jasmonic acid signalling pathway. Note: Nomenclature for Arabidopsis allene oxide cyclase 2 (AOC2, AT3G25770) gene is based on Stenzel et al. 2003 Plant Molecular Biology 51:89…	allene oxide cyclase 2 (AOC2); FUNCTIONS IN: allene-oxide cyclase activity; INVOLVED IN: response to salt stress, response to cold, jasmonic acid biosynthetic process; LOCATED IN: chloroplast thylakoid membrane, stromule, chloroplast stroma, chloroplast, chloroplast envelope; EXPRESSED IN: cotyledon, leaf; EXPRESSED DURING: seedling growth, 4 leaf senescence stage; CONTAINS InterPro DOMAIN/s: All…	hormone metabolism.jasmonate.synthesis-degradation.allene oxidase cyclase	90.59	124.517	362.552	560.262	0.454615	1.9889	2.1608	0.626511	0.135305	6.1337e-50	1.36282e-50	4.21981e-06
AT3G28220	TRAF-like family protein	0	TRAF-like family protein; FUNCTIONS IN: molecular_function unknown; INVOLVED IN: response to salt stress; LOCATED IN: vacuole, chloroplast envelope; EXPRESSED IN: 19 plant structures; EXPRESSED DURING: 13 growth stages; CONTAINS InterPro DOMAIN/s: TRAF-like (InterPro:IPR008974), MATH (InterPro:IPR002083); BEST Arabidopsis thaliana protein match is: TRAF-like family protein (TAIR:AT1G58270.1); Has…	not assigned.no ontology	63.088	45.6109	251.346	379.295	-0.459385	1.97728	3.02838	0.591717	0.016519	4.61844e-33	7.67422e-113	0.000119533
AT3G28740	Cytochrome P450 superfamily protein	Encodes a member of the cytochrome p450 family. Expression is upregulated in response to cis-jasmonate treatment. Overexpression induces synthesis of volatile compounds that affect chemical ecology and insect interactions.	CYP81D1; FUNCTIONS IN: electron carrier activity, monooxygenase activity, iron ion binding, oxygen binding, heme binding; INVOLVED IN: response to cyclopentenone, defense response to insect; LOCATED IN: endomembrane system; EXPRESSED IN: 10 plant structures; EXPRESSED DURING: 4 anthesis, C globular stage, petal differentiation and expansion stage; CONTAINS InterPro DOMAIN/s: Cytochrome P450 (Inte…	misc.cytochrome P450	187.632	231.801	409.691	724.492	0.303522	1.12248	1.63987	0.820905	0.646952	9.14463e-18	9.83413e-20	1.27032e-06
AT3G45140	lipoxygenase 2	Chloroplast lipoxygenase required for wound-induced jasmonic acid accumulation in Arabidopsis.Mutants are resistant to Staphylococcus aureus and accumulate salicylic acid upon infection.	lipoxygenase 2 (LOX2); FUNCTIONS IN: lipoxygenase activity; INVOLVED IN: in 7 processes; LOCATED IN: chloroplast thylakoid membrane, chloroplast stroma, chloroplast, chloroplast envelope; EXPRESSED IN: 24 plant structures; EXPRESSED DURING: 13 growth stages; CONTAINS InterPro DOMAIN/s: Lipoxygenase, iron binding site (InterPro:IPR020833), Lipoxygenase, C-terminal (InterPro:IPR013819), Lipoxygenas…	hormone metabolism.jasmonate.synthesis-degradation.lipoxygenase	77.6895	79.8865	476.129	764.766	0.0397277	2.60014	3.24293	0.682526	1	4.7138e-52	4.91246e-102	5.66538e-05
AT4G03400	Auxin-responsive GH3 family protein	Encodes a GH3-related gene involved in red light-specific hypocotyl elongation. Analysis of sense and antisense transgenic plants suggests that DFL2 is located downstream of red light signal transduction and determines the degree of hypocotyl elongation.	DWARF IN LIGHT 2 (DFL2); INVOLVED IN: response to auxin stimulus, response to light stimulus; LOCATED IN: chloroplast; EXPRESSED IN: 24 plant structures; EXPRESSED DURING: 14 growth stages; CONTAINS InterPro DOMAIN/s: GH3 auxin-responsive promoter (InterPro:IPR004993); BEST Arabidopsis thaliana protein match is: Auxin-responsive GH3 family protein (TAIR:AT2G46370.4); Has 1425 Blast hits to 1352 p…	hormone metabolism.auxin.induced-regulated-responsive-activated	67.899	56.0866	108.634	153.287	-0.271331	0.670142	1.43439	0.492918	0.261424	4.24879e-07	7.33329e-27	0.0004284
AT4G08870	Arginase/deacetylase superfamily protein	Encodes one of the two arginase in the genome. Gene expression is enhanced by methyl jasmonate treatment.	Arginase/deacetylase superfamily protein; FUNCTIONS IN: arginase activity, cobalt ion binding, agmatinase activity; INVOLVED IN: response to jasmonic acid stimulus, polyamine metabolic process; LOCATED IN: mitochondrion, chloroplast; EXPRESSED IN: sepal vascular system, cotyledon vascular system, root vascular system, style, leaf; EXPRESSED DURING: seedling growth; CONTAINS InterPro DOMAIN/s: Ure…	amino acid metabolism.degradation.glutamate family.arginine	79.1405	60.9621	154.087	220.646	-0.371145	0.952473	1.8388	0.515179	0.0927777	5.77349e-11	7.54479e-34	0.00153783
AT4G15210	beta-amylase 5	cytosolic beta-amylase expressed in rosette leaves and inducible by sugar. RAM1 mutants have reduced beta amylase in leaves and stems.	beta-amylase 5 (BAM5); FUNCTIONS IN: beta-amylase activity; INVOLVED IN: response to herbivore, starch catabolic process; LOCATED IN: endomembrane system; EXPRESSED IN: 19 plant structures; EXPRESSED DURING: 14 growth stages; CONTAINS InterPro DOMAIN/s: Glycoside hydrolase, family 14, conserved site (InterPro:IPR018238), Glycoside hydrolase, family 14 (InterPro:IPR001554), Glycoside hydrolase, ca…	major CHO metabolism.degradation.starch.starch cleavage.beta amylase	1.79413	5.29449	4.71104	10.5583	1.17169	1.03135	0.876762	1.0171	0.0224368	0.00327277	0.00501262	0.00658923
AT4G15440	hydroperoxide lyase 1	Encodes a hydroperoxide lyase. Also a member of the CYP74B cytochrome p450 family. In the ecotype Columbia (Col) the gene contains a 10-nucleotide deletion in its first exon that causes it to code for a truncated protein that results in a non-functional hydroperoxide lyase.	hydroperoxide lyase 1 (HPL1); FUNCTIONS IN: electron carrier activity, monooxygenase activity, iron ion binding, heme binding; INVOLVED IN: fatty acid metabolic process, response to wounding; LOCATED IN: chloroplast envelope; EXPRESSED IN: 22 plant structures; EXPRESSED DURING: 13 growth stages; CONTAINS InterPro DOMAIN/s: Cytochrome P450 (InterPro:IPR001128), Cytochrome P450, E-class, group IV (…	misc.cytochrome P450	1.26758	0.818286	7.81271	15.7994	-0.318577	1.95843	3.20776	0.930748	0.786244	6.35141e-22	4.646e-32	0.000107526
AT4G15920	Nodulin MtN3 family protein	0	Nodulin MtN3 family protein; INVOLVED IN: biological_process unknown; LOCATED IN: endomembrane system, integral to membrane, membrane; EXPRESSED IN: 23 plant structures; EXPRESSED DURING: 13 growth stages; CONTAINS InterPro DOMAIN/s: MtN3/saliva-related transmembrane protein, conserved region (InterPro:IPR018169), RAG1-activating protein 1 homologue (InterPro:IPR018179), RAG1-activating protein-1…	development.unspecified	15.8904	20.6216	35.584	48.3406	0.356264	1.11501	1.19031	0.431562	0.528302	1.27479e-16	9.93047e-23	0.000614327
AT4G23680	Polyketide cyclase/dehydrase and lipid transport superfamily protein	0	Polyketide cyclase/dehydrase and lipid transport superfamily protein; FUNCTIONS IN: molecular_function unknown; INVOLVED IN: response to biotic stimulus, defense response; LOCATED IN: cellular_component unknown; EXPRESSED IN: 19 plant structures; EXPRESSED DURING: 9 growth stages; CONTAINS InterPro DOMAIN/s: Bet v I allergen (InterPro:IPR000916); BEST Arabidopsis thaliana protein match is: Polyke…	stress.abiotic.unspecified	19.6976	21.969	43.8172	65.6688	0.15022	1.11459	1.53732	0.572959	1	1.15472e-09	1.63278e-26	4.85268e-05
AT4G25420	2-oxoglutarate (2OG) and Fe(II)-dependent oxygenase superfamily protein	Encodes gibberellin 20-oxidase that is involved in the later steps of the gibberellin biosynthetic pathway. Regulated by a circadian clock. Weak expression response to far red light.	GA20OX1; CONTAINS InterPro DOMAIN/s: Isopenicillin N synthase (InterPro:IPR002283), Oxoglutarate/iron-dependent oxygenase (InterPro:IPR005123); BEST Arabidopsis thaliana protein match is: gibberellin 20 oxidase 2 (TAIR:AT5G51810.1); Has 8544 Blast hits to 8501 proteins in 990 species: Archae - 0; Bacteria - 1084; Metazoa - 124; Fungi - 981; Plants - 4942; Viruses - 0; Other Eukaryotes - 1413 (sou…	hormone metabolism.gibberelin.synthesis-degradation.GA20 oxidase	0.133365	0.174859	0.766535	3.0338	0.0518744	0.640309	1.77965	1.19122	1	0.000517244	2.16708e-08	0.000979811
AT4G26530	Aldolase superfamily protein	0	Aldolase superfamily protein; FUNCTIONS IN: fructose-bisphosphate aldolase activity; INVOLVED IN: glycolysis, metabolic process; LOCATED IN: chloroplast; EXPRESSED IN: 18 plant structures; EXPRESSED DURING: 11 growth stages; CONTAINS InterPro DOMAIN/s: Aldolase-type TIM barrel (InterPro:IPR013785), Fructose-bisphosphate aldolase, class-I (InterPro:IPR000741); BEST Arabidopsis thaliana protein mat…	PS.calvin cycle.aldolase	160.66	130.158	224.248	333.72	-0.301657	0.478552	1.35165	0.571439	0.389413	0.000685246	1.11342e-20	9.16743e-07
AT4G27140	seed storage albumin 1	0	seed storage albumin 1 (SESA1); FUNCTIONS IN: lipid binding, nutrient reservoir activity; INVOLVED IN: lipid transport; LOCATED IN: endomembrane system; EXPRESSED IN: shoot apex, leaf apex, leaf; EXPRESSED DURING: LP.06 six leaves visible; CONTAINS InterPro DOMAIN/s: Bifunctional trypsin/alpha-amylase inhibitor (InterPro:IPR013771), Bifunctional inhibitor/plant lipid transfer protein/seed storage…	development.storage proteins	0.0261241	0.0979031	0.424856	1.36404	0.0975454	0.47361	1.1065	0.730438	1	0.00501323	4.67241e-08	0.00309152
AT5G02940	Protein of unknown function (DUF1012)	0	Protein of unknown function (DUF1012); LOCATED IN: chloroplast, chloroplast envelope; EXPRESSED IN: 21 plant structures; EXPRESSED DURING: 13 growth stages; CONTAINS InterPro DOMAIN/s: Protein of unknown function DUF1012 (InterPro:IPR010420); BEST Arabidopsis thaliana protein match is: Protein of unknown function (DUF1012) (TAIR:AT5G43745.1); Has 374 Blast hits to 371 proteins in 64 species: Arch…	not assigned.unknown	70.4114	71.5388	127.805	178.036	0.022598	0.850956	1.30343	0.475068	1	1.78001e-07	4.96978e-18	0.00915595
AT5G13220	jasmonate-zim-domain protein 10	Plants overexpressing At5g13220.3, but not At5g13220.1 showed enhanced insensitivity to MeJa.	jasmonate-zim-domain protein 10 (JAZ10); FUNCTIONS IN: protein binding; INVOLVED IN: response to jasmonic acid stimulus, regulation of systemic acquired resistance, response to wounding; LOCATED IN: nucleus; EXPRESSED IN: 21 plant structures; EXPRESSED DURING: 11 growth stages; CONTAINS InterPro DOMAIN/s: Tify (InterPro:IPR010399), CCT domain-like (InterPro:IPR018467); BEST Arabidopsis thaliana p…	not assigned.unknown	6.76272	12.16	147.515	232.676	0.761525	4.2579	4.15028	0.653902	0.0417146	6.71682e-119	2.15625e-59	0.00709096
AT5G16450	Ribonuclease E inhibitor RraA/Dimethylmenaquinone methyltransferase	0	Ribonuclease E inhibitor RraA/Dimethylmenaquinone methyltransferase; FUNCTIONS IN: ribonuclease inhibitor activity; INVOLVED IN: regulation of RNA metabolic process; LOCATED IN: cellular_component unknown; EXPRESSED IN: 24 plant structures; EXPRESSED DURING: 13 growth stages; CONTAINS InterPro DOMAIN/s: Ribonuclease E inhibitor RraA/Dimethylmenaquinone methyltransferase (InterPro:IPR005493), Ribo…	C1-metabolism	12.4865	16.5665	27.8872	39.3163	0.38132	1.09892	1.19853	0.480932	0.646177	3.63887e-10	5.27369e-18	0.00175199
AT5G17220	glutathione S-transferase phi 12	Encodes glutathione transferase belonging to the phi class of GSTs. Naming convention according to Wagner et al. (2002). Mutants display no pigments on leaves and stems.	glutathione S-transferase phi 12 (GSTF12); CONTAINS InterPro DOMAIN/s: Thioredoxin fold (InterPro:IPR012335), Glutathione S-transferase, C-terminal (InterPro:IPR004046), Glutathione S-transferase, C-terminal-like (InterPro:IPR010987), Glutathione S-transferase/chloride channel, C-terminal (InterPro:IPR017933), Glutathione S-transferase, N-terminal (InterPro:IPR004045), Thioredoxin-like fold (Inte…	misc.glutathione S transferases	0.662661	1.03504	3.4468	7.12476	0.291563	1.41927	1.99727	0.869557	0.99223	2.40429e-10	2.93977e-19	9.45428e-05
AT5G24770	vegetative storage protein 2	Has acid phosphatase activity dependent on the presence of divalent cations (Mg2+, Co2+, Zn2+, Mn2+) and anti-insect activity. Insects fed with the protein show a retarded development. Induced in response to abscisic acid, jasmonic acid, salt, water deficiency and wounding.	vegetative storage protein 2 (VSP2); FUNCTIONS IN: acid phosphatase activity; INVOLVED IN: in 8 processes; LOCATED IN: cytosolic ribosome, vacuole; EXPRESSED IN: fruit, flower, leaf; EXPRESSED DURING: seedling growth, 4 leaf senescence stage; CONTAINS InterPro DOMAIN/s: Acid phosphatase (Class B) (InterPro:IPR005519), Vegetative storage protein/acid phosphatase (InterPro:IPR014403), Acid phosphat…	development.storage proteins	5.68237	9.13913	151.753	358.122	0.601504	4.51469	5.14647	1.23328	0.521858	6.20581e-58	5.59253e-114	8.65039e-10
AT5G28237	Pyridoxal-5'-phosphate-dependent enzyme family protein	0	Pyridoxal-5'-phosphate-dependent enzyme family protein; FUNCTIONS IN: pyridoxal phosphate binding, tryptophan synthase activity, catalytic activity; INVOLVED IN: tryptophan biosynthetic process, metabolic process, tryptophan metabolic process; CONTAINS InterPro DOMAIN/s: Tryptophan synthase, beta chain (InterPro:IPR006654), Tryptophan synthase, beta chain, conserved site (InterPro:IPR006653), Pyr…	amino acid metabolism.synthesis.aromatic aa.tryptophan.tryptophan synthase	0.0866067	0.576488	3.7274	13.2589	0.536885	2.12122	3.17708	1.59274	0.123137	4.55661e-27	3.81885e-21	8.21338e-08
AT5G40210	nodulin MtN21 /EamA-like transporter family protein	0	nodulin MtN21 /EamA-like transporter family protein; LOCATED IN: membrane; EXPRESSED IN: 21 plant structures; EXPRESSED DURING: 13 growth stages; CONTAINS InterPro DOMAIN/s: Protein of unknown function DUF6, transmembrane (InterPro:IPR000620); BEST Arabidopsis thaliana protein match is: nodulin MtN21 /EamA-like transporter family protein (TAIR:AT3G28100.1); Has 30201 Blast hits to 17322 proteins …	development.unspecified	0.481213	0.16985	1.48866	3.35027	-0.340456	0.748589	1.89478	0.805735	0.709068	0.00077861	5.62412e-15	0.00199258
AT5G40348	other RNA	Potential natural antisense gene, locus overlaps with AT5G40350	0	micro RNA, natural antisense etc	0	0.411647	9.57211	22.1876	0.49738	3.40219	4.0379	1.13309	0.0311577	4.09379e-64	1.01237e-87	1.37085e-16
AT5G40350	myb domain protein 24	Myb24 transcription factor. Member of the R2R3 factor gene family. Induced by jasmonate. Involved in jasmonate response during stamen development.	myb domain protein 24 (MYB24); CONTAINS InterPro DOMAIN/s: SANT, DNA-binding (InterPro:IPR001005), Homeodomain-like (InterPro:IPR009057), Myb, DNA-binding (InterPro:IPR014778), HTH transcriptional regulator, Myb-type, DNA-binding (InterPro:IPR017930), Homeodomain-related (InterPro:IPR012287), Myb transcription factor (InterPro:IPR015495); BEST Arabidopsis thaliana protein match is: myb domain pro…	RNA.regulation of transcription.MYB domain transcription factor family	0	0.200815	0.349051	1.25972	0.264014	0.431945	0.912133	0.744202	0.442584	0.00146531	8.67321e-05	0.00470319
AT5G41390	PLAC8 family protein	0	PLAC8 family protein; CONTAINS InterPro DOMAIN/s: Protein of unknown function Cys-rich (InterPro:IPR006461); BEST Arabidopsis thaliana protein match is: PLAC8 family protein (TAIR:AT1G63830.3); Has 13062 Blast hits to 6664 proteins in 566 species: Archae - 6; Bacteria - 1689; Metazoa - 5021; Fungi - 1579; Plants - 2851; Viruses - 338; Other Eukaryotes - 1578 (source: NCBI BLink).	not assigned.unknown	0.0261241	0.0669383	1.08751	2.85155	0.0562715	1.02458	1.85196	0.883654	1	8.81436e-08	3.26947e-18	0.000165763
AT5G42650	allene oxide synthase	Encodes a member of the cytochrome p450 CYP74 gene family that functions as an allene oxide synthase. This enzyme catalyzes dehydration of the hydroperoxide to an unstable allene oxide in the JA biosynthetic pathway. It shows a dual catalytic activity, the major one being a 13-AOS but also expressing a 9-AOS activity.	allene oxide synthase (AOS); FUNCTIONS IN: hydro-lyase activity, allene oxide synthase activity, oxygen binding; INVOLVED IN: in 7 processes; LOCATED IN: in 7 components; EXPRESSED IN: 23 plant structures; EXPRESSED DURING: 13 growth stages; CONTAINS InterPro DOMAIN/s: Cytochrome P450 (InterPro:IPR001128); BEST Arabidopsis thaliana protein match is: hydroperoxide lyase 1 (TAIR:AT4G15440.1); Has 1…	hormone metabolism.jasmonate.synthesis-degradation.allene oxidase synthase	64.1499	42.2257	240.478	369.34	-0.591873	1.89006	3.09889	0.616956	0.0421996	4.0996e-27	1.02417e-44	0.00209034
AT5G42900	cold regulated gene 27	0	cold regulated gene 27 (COR27); BEST Arabidopsis thaliana protein match is: unknown protein (TAIR:AT4G33980.1); Has 74 Blast hits to 74 proteins in 12 species: Archae - 0; Bacteria - 0; Metazoa - 0; Fungi - 0; Plants - 74; Viruses - 0; Other Eukaryotes - 0 (source: NCBI BLink).	not assigned.unknown	3.47554	6.94929	18.9395	29.7737	0.828765	2.1555	1.9528	0.626066	0.0301483	1.38114e-35	1.39839e-33	1.06391e-05
AT5G44005	0	0	unknown protein; FUNCTIONS IN: molecular_function unknown; INVOLVED IN: biological_process unknown; LOCATED IN: plasma membrane; Has 35333 Blast hits to 34131 proteins in 2444 species: Archae - 798; Bacteria - 22429; Metazoa - 974; Fungi - 991; Plants - 531; Viruses - 0; Other Eukaryotes - 9610 (source: NCBI BLink).	not assigned.unknown	3.60616	2.93435	7.09707	12.9017	-0.227437	0.813836	1.82106	0.779791	0.979874	1.59484e-05	2.87356e-20	3.33771e-06
AT5G44050	MATE efflux family protein	0	MATE efflux family protein; FUNCTIONS IN: antiporter activity, drug transmembrane transporter activity, transporter activity; INVOLVED IN: drug transmembrane transport, transmembrane transport; LOCATED IN: membrane; EXPRESSED IN: 10 plant structures; EXPRESSED DURING: 7 growth stages; CONTAINS InterPro DOMAIN/s: Multi antimicrobial extrusion protein MatE (InterPro:IPR002528); BEST Arabidopsis tha…	transport.misc	3.62954	4.42385	23.5406	37.4435	0.228448	2.40623	2.82535	0.647569	1	2.2081e-52	9.69145e-53	4.85268e-05
AT5G47240	nudix hydrolase homolog 8	0	nudix hydrolase homolog 8 (NUDT8); FUNCTIONS IN: hydrolase activity; INVOLVED IN: response to wounding; LOCATED IN: cytosol; EXPRESSED IN: 22 plant structures; EXPRESSED DURING: 13 growth stages; CONTAINS InterPro DOMAIN/s: NUDIX hydrolase domain-like (InterPro:IPR015797), NUDIX hydrolase, conserved site (InterPro:IPR020084), Nudix hydrolase 6-like (InterPro:IPR003293), NUDIX hydrolase domain (In…	nucleotide metabolism.salvage.NUDIX hydrolases	25.7537	27.5203	90.3684	131.006	0.0922511	1.77196	2.21054	0.530836	1	5.44236e-34	1.63048e-44	0.000563596
AT5G51390	0	0	unknown protein; Has 30201 Blast hits to 17322 proteins in 780 species: Archae - 12; Bacteria - 1396; Metazoa - 17338; Fungi - 3422; Plants - 5037; Viruses - 0; Other Eukaryotes - 2996 (source: NCBI BLink).	not assigned.unknown	5.85396	6.6146	9.18297	13.9801	0.15183	0.571148	0.976203	0.556886	1	0.00545943	6.85876e-08	0.00120137
AT5G52320	cytochrome P450, family 96, subfamily A, polypeptide 4	member of CYP96A	cytochrome P450, family 96, subfamily A, polypeptide 4 (CYP96A4); FUNCTIONS IN: electron carrier activity, monooxygenase activity, iron ion binding, oxygen binding, heme binding; INVOLVED IN: oxidation reduction; LOCATED IN: endomembrane system; EXPRESSED IN: 20 plant structures; EXPRESSED DURING: 13 growth stages; CONTAINS InterPro DOMAIN/s: Cytochrome P450 (InterPro:IPR001128), Cytochrome P450,…	misc.cytochrome P450	0.240607	0.0619295	1.57063	3.96061	-0.224358	1.05107	2.22383	0.948399	0.802584	6.25829e-07	2.3187e-23	2.12298e-05
AT5G59310	lipid transfer protein 4	Encodes a member of the lipid transfer protein family. Proteins of this family are generally small (~9 kD), basic, expressed abundantly and contain eight Cys residues. The proteins can bind fatty acids and acylCoA esters and can transfer several different phospholipids. They are localized to the cell wall. The mRNA is present in flowers and siliques, and is strongly up-regulated by abscisic acid.…	lipid transfer protein 4 (LTP4); FUNCTIONS IN: lipid binding; INVOLVED IN: response to water deprivation, response to abscisic acid stimulus, lipid transport; LOCATED IN: endomembrane system; EXPRESSED IN: 16 plant structures; EXPRESSED DURING: 8 growth stages; CONTAINS InterPro DOMAIN/s: Bifunctional inhibitor/plant lipid transfer protein/seed storage (InterPro:IPR016140), Plant lipid transfer p…	lipid metabolism.lipid transfer proteins etc	0	0.0359735	14.6084	34.446	0.0509871	3.96425	5.09656	1.1833	1	6.40351e-48	3.88558e-81	2.68666e-05
AT5G59320	lipid transfer protein 3	Predicted to encode a PR (pathogenesis-related) protein. Belongs to the lipid transfer protein (PR-14) family with the following members: At2g38540/LTP1, At2g38530/LTP2, At5g59320/LTP3, At5g59310/LTP4, At3g51600/LTP5, At3g08770/LTP6, At2g15050/LTP7, At2g18370/LTP8, At2g15325/LTP9, At5g01870/LTP10, At4g33355/LTP11, At3g51590/LTP12, At5g44265/LTP13, At5g62065/LTP14, At4g08530/LTP15.	lipid transfer protein 3 (LTP3); FUNCTIONS IN: lipid binding; INVOLVED IN: response to water deprivation, response to abscisic acid stimulus; LOCATED IN: cell wall, apoplast; EXPRESSED IN: 22 plant structures; EXPRESSED DURING: 11 growth stages; CONTAINS InterPro DOMAIN/s: Bifunctional inhibitor/plant lipid transfer protein/seed storage (InterPro:IPR016140), Plant lipid transfer protein/seed stor…	lipid metabolism.lipid transfer proteins etc	0.602178	1.1589	48.2412	83.5967	0.43026	4.94176	5.29223	0.780735	0.610348	3.12474e-146	1.03167e-92	0.000352046
AT3G13065	STRUBBELIG-receptor family 4	0	STRUBBELIG-receptor family 4 (SRF4); FUNCTIONS IN: protein serine/threonine kinase activity, kinase activity, ATP binding; INVOLVED IN: transmembrane receptor protein tyrosine kinase signaling pathway, protein amino acid phosphorylation; LOCATED IN: endomembrane system; EXPRESSED IN: 7 plant structures; EXPRESSED DURING: L mature pollen stage, M germinated pollen stage, 4 anthesis, petal differen…	signalling.receptor kinases.leucine rich repeat V	17.4728	10.9515	17.9431	25.447	-0.628216	0.0362681	1.14592	0.481434	0.00616285	1	3.16564e-11	0.00575051
AT3G28270	Protein of unknown function (DUF677)	0	Protein of unknown function (DUF677); CONTAINS InterPro DOMAIN/s: Protein of unknown function DUF677 (InterPro:IPR007749); BEST Arabidopsis thaliana protein match is: Protein of unknown function (DUF677) (TAIR:AT3G28290.1); Has 636 Blast hits to 621 proteins in 191 species: Archae - 37; Bacteria - 189; Metazoa - 134; Fungi - 25; Plants - 165; Viruses - 1; Other Eukaryotes - 85 (source: NCBI BLink…	not assigned.no ontology	29.0939	15.5784	25.5603	43.1947	-0.860163	-0.180199	1.41457	0.734603	1.14092e-05	0.335288	1.49086e-26	1.59812e-08
AT1G10657	Plant protein 1589 of unknown function	0	Plant protein 1589 of unknown function; FUNCTIONS IN: molecular_function unknown; INVOLVED IN: biological_process unknown; LOCATED IN: cellular_component unknown; CONTAINS InterPro DOMAIN/s: Conserved hypothetical protein CHP01589, plant (InterPro:IPR006476); BEST Arabidopsis thaliana protein match is: Plant protein 1589 of unknown function (TAIR:AT3G55240.1); Has 115 Blast hits to 115 proteins i…	not assigned.no ontology	3.85368	5.38694	4.99468	8.5993	0.396047	0.304605	0.587804	0.679246	0.676059	0.268642	0.00508779	0.00575366
AT1G16090	wall associated kinase-like 7	WAK-like kinase	wall associated kinase-like 7 (WAKL7); FUNCTIONS IN: protein serine/threonine kinase activity; LOCATED IN: endomembrane system, integral to membrane; EXPRESSED IN: 12 plant structures; EXPRESSED DURING: 7 growth stages; CONTAINS InterPro DOMAIN/s: Wall-associated kinase (InterPro:IPR013695); BEST Arabidopsis thaliana protein match is: Wall-associated kinase family protein (TAIR:AT1G79670.1); Has …	protein.postranslational modification	3.55117	2.61059	5.31255	8.3499	-0.334	0.471986	1.37271	0.566729	0.68942	0.0310424	4.92258e-13	0.00269776
AT1G17650	glyoxylate reductase 2	Glyoxylate reductase located in chloroplasts.	glyoxylate reductase 2 (GLYR2); FUNCTIONS IN: phosphogluconate dehydrogenase (decarboxylating) activity, glyoxylate reductase (NADP) activity; INVOLVED IN: oxidation reduction, pentose-phosphate shunt, metabolic process; LOCATED IN: chloroplast stroma, chloroplast; EXPRESSED IN: 22 plant structures; EXPRESSED DURING: 13 growth stages; CONTAINS InterPro DOMAIN/s: 6-phosphogluconate dehydrogenase, …	amino acid metabolism.synthesis.central amino acid metabolism.GABA.gamma-hydroxybutyrate DH	34.4346	35.5948	38.5493	50.9954	0.0464775	0.158491	0.506747	0.394733	1	0.543244	1.62065e-05	0.00439147
AT1G23110	0	0	unknown protein; FUNCTIONS IN: molecular_function unknown; LOCATED IN: chloroplast; BEST Arabidopsis thaliana protein match is: unknown protein (TAIR:AT1G70900.1); Has 59 Blast hits to 59 proteins in 15 species: Archae - 0; Bacteria - 0; Metazoa - 0; Fungi - 0; Plants - 59; Viruses - 0; Other Eukaryotes - 0 (source: NCBI BLink).	not assigned.unknown	0.0811171	0.190797	0.391641	1.27888	0.139405	0.364264	0.936394	0.711536	1	0.081175	1.70029e-05	0.00382732
AT1G29965	Ribosomal protein L18ae/LX family protein	0	Ribosomal protein L18ae/LX family protein; FUNCTIONS IN: structural constituent of ribosome; INVOLVED IN: translation, ribosome biogenesis; LOCATED IN: ribosome, cytosolic large ribosomal subunit; CONTAINS InterPro DOMAIN/s: Ribosomal protein L18ae/LX (InterPro:IPR021138), Ribosomal protein L18ae (InterPro:IPR002670); BEST Arabidopsis thaliana protein match is: 60S ribosomal protein L18A-1 (TAIR:…	protein.synthesis.ribosomal protein.eukaryotic.60S subunit.L18A	3.43579	2.86241	2.60193	5.08053	-0.19969	-0.30042	0.654696	0.755425	1	0.296861	0.00623855	0.00202714
AT1G31550	GDSL-like Lipase/Acylhydrolase superfamily protein	0	GDSL-like Lipase/Acylhydrolase superfamily protein; FUNCTIONS IN: lipase activity, hydrolase activity, acting on ester bonds, carboxylesterase activity; INVOLVED IN: lipid metabolic process; LOCATED IN: vacuole; EXPRESSED IN: 20 plant structures; EXPRESSED DURING: 13 growth stages; CONTAINS InterPro DOMAIN/s: Lipase, GDSL (InterPro:IPR001087); BEST Arabidopsis thaliana protein match is: GDSL-like…	misc.GDSL-motif lipase	3.5841	5.46481	5.94284	11.263	0.495968	0.598886	0.923636	0.820718	0.635109	0.0144423	1.54882e-05	6.89159e-05
AT1G32910	HXXXD-type acyl-transferase family protein	0	HXXXD-type acyl-transferase family protein; FUNCTIONS IN: transferase activity, transferring acyl groups other than amino-acyl groups, transferase activity; INVOLVED IN: biological_process unknown; LOCATED IN: cellular_component unknown; CONTAINS InterPro DOMAIN/s: Transferase (InterPro:IPR003480); BEST Arabidopsis thaliana protein match is: HXXXD-type acyl-transferase family protein (TAIR:AT1G78…	secondary metabolism.phenylpropanoids	0.752012	0.6794	0.808233	3.19066	-0.0610668	0.0455677	1.31923	1.2126	1	1	7.04593e-09	1.13508e-08
AT1G34570	Essential protein Yae1, N-terminal	0	Essential protein Yae1, N-terminal; CONTAINS InterPro DOMAIN/s: Essential protein Yae1, N-terminal (InterPro:IPR019191); BEST Arabidopsis thaliana protein match is: Essential protein Yae1, N-terminal (TAIR:AT3G15750.1); Has 136 Blast hits to 136 proteins in 50 species: Archae - 0; Bacteria - 0; Metazoa - 55; Fungi - 17; Plants - 55; Viruses - 0; Other Eukaryotes - 9 (source: NCBI BLink).	not assigned.unknown	9.64716	8.62685	9.13797	13.6692	-0.145333	-0.0706989	0.607652	0.533018	1	0.842234	0.000263486	0.00195688
AT1G48350	Ribosomal L18p/L5e family protein	0	Ribosomal L18p/L5e family protein; FUNCTIONS IN: structural constituent of ribosome; INVOLVED IN: translation, ribosome biogenesis; LOCATED IN: ribosome, chloroplast, chloroplast envelope; EXPRESSED IN: 22 plant structures; EXPRESSED DURING: 13 growth stages; CONTAINS InterPro DOMAIN/s: Ribosomal protein L18/L5 (InterPro:IPR005484), Ribosomal protein L18, bacterial (InterPro:IPR004389); BEST Arab…	protein.synthesis.ribosomal protein.prokaryotic.chloroplast.50S subunit.L18	285.271	271.52	268.63	361.865	-0.0710225	-0.0863986	0.413075	0.428451	1	0.68944	0.00363427	0.00898825
AT1G68590	Ribosomal protein PSRP-3/Ycf65	0	Ribosomal protein PSRP-3/Ycf65; FUNCTIONS IN: structural constituent of ribosome; INVOLVED IN: translation; LOCATED IN: thylakoid, chloroplast thylakoid membrane, chloroplast; EXPRESSED IN: 22 plant structures; EXPRESSED DURING: 13 growth stages; CONTAINS InterPro DOMAIN/s: Ribosomal protein PSRP-3/Ycf65 (InterPro:IPR006924); BEST Arabidopsis thaliana protein match is: Ribosomal protein PSRP-3/Yc…	protein.synthesis.ribosomal protein.prokaryotic.chloroplast.30S subunit.PSRP3	158.659	136.743	152.208	211.759	-0.213017	-0.0595023	0.627244	0.47373	0.630664	0.846776	7.43062e-05	0.00969556
AT1G70580	alanine-2-oxoglutarate aminotransferase 2	Encodes a protein with glyoxylate aminotransferase activity. It can act on a number of different small substrates and amino acids in vitro.	alanine-2-oxoglutarate aminotransferase 2 (AOAT2); FUNCTIONS IN: glycine:2-oxoglutarate aminotransferase activity, L-alanine:2-oxoglutarate aminotransferase activity, alanine-glyoxylate transaminase activity; INVOLVED IN: photorespiration; LOCATED IN: chloroplast stroma, chloroplast, peroxisome; EXPRESSED IN: 22 plant structures; EXPRESSED DURING: 11 growth stages; CONTAINS InterPro DOMAIN/s: 1-a…	PS.photorespiration.aminotransferases peroxisomal	64.5675	53.6813	59.1436	79.8294	-0.261932	-0.124569	0.563831	0.426469	0.321553	0.458724	2.68694e-06	0.00194682
AT1G73805	Calmodulin binding protein-like	0	Calmodulin binding protein-like; CONTAINS InterPro DOMAIN/s: Calmodulin binding protein-like (InterPro:IPR012416); BEST Arabidopsis thaliana protein match is: Calmodulin-binding protein (TAIR:AT5G57580.1); Has 30201 Blast hits to 17322 proteins in 780 species: Archae - 12; Bacteria - 1396; Metazoa - 17338; Fungi - 3422; Plants - 5037; Viruses - 0; Other Eukaryotes - 2996 (source: NCBI BLink).	signalling.calcium	3.07819	4.20026	4.44599	7.55327	0.350656	0.417265	0.717892	0.651283	1	0.110683	0.000613548	0.000433667
AT2G03420	0	0	unknown protein; Has 38 Blast hits to 38 proteins in 17 species: Archae - 0; Bacteria - 0; Metazoa - 0; Fungi - 0; Plants - 38; Viruses - 0; Other Eukaryotes - 0 (source: NCBI BLink).	not assigned.unknown	24.6906	21.392	21.3199	34.241	-0.198258	-0.20291	0.654271	0.658924	0.610348	0.185423	0.000127946	0.00040592
AT2G24020	Uncharacterised BCR, YbaB family COG0718	0	Uncharacterised BCR, YbaB family COG0718; INVOLVED IN: biological_process unknown; LOCATED IN: chloroplast thylakoid membrane, chloroplast, chloroplast stroma, chloroplast envelope; EXPRESSED IN: 22 plant structures; EXPRESSED DURING: 14 growth stages; CONTAINS InterPro DOMAIN/s: Uncharacterised protein family UPF0133 (InterPro:IPR004401); BEST Arabidopsis thaliana protein match is: Uncharacteris…	not assigned.unknown	118.852	106.61	102.761	136.572	-0.155446	-0.20799	0.354372	0.406916	0.814762	0.158836	0.00499694	0.00352586
AT2G29340	NAD-dependent epimerase/dehydratase family protein	0	NAD-dependent epimerase/dehydratase family protein; FUNCTIONS IN: oxidoreductase activity, binding, catalytic activity; INVOLVED IN: oxidation reduction, metabolic process; EXPRESSED IN: 22 plant structures; EXPRESSED DURING: 13 growth stages; CONTAINS InterPro DOMAIN/s: NAD(P)-binding domain (InterPro:IPR016040), Glucose/ribitol dehydrogenase (InterPro:IPR002347), Short-chain dehydrogenase/reduc…	secondary metabolism.N misc.alkaloid-like	119.59	106.976	101.341	141.682	-0.15941	-0.236736	0.4021	0.479426	0.79655	0.0928299	0.000568979	3.60378e-05
AT2G30770	cytochrome P450, family 71, subfamily A, polypeptide 13	putative cytochrome P450	cytochrome P450, family 71, subfamily A, polypeptide 13 (CYP71A13); CONTAINS InterPro DOMAIN/s: Cytochrome P450 (InterPro:IPR001128), Cytochrome P450, E-class, group I (InterPro:IPR002401), Cytochrome P450, conserved site (InterPro:IPR017972); BEST Arabidopsis thaliana protein match is: cytochrome P450, family 71, subfamily A, polypeptide 12 (TAIR:AT2G30750.1); Has 35333 Blast hits to 34131 prote…	misc.cytochrome P450	1.7612	2.07099	1.93401	4.67477	0.15341	0.0875818	0.885859	0.951687	1	1	0.0012062	0.000614327
AT2G32200	0	0	unknown protein; BEST Arabidopsis thaliana protein match is: unknown protein (TAIR:AT2G32210.1); Has 131 Blast hits to 131 proteins in 14 species: Archae - 0; Bacteria - 0; Metazoa - 0; Fungi - 1; Plants - 130; Viruses - 0; Other Eukaryotes - 0 (source: NCBI BLink).	not assigned.unknown	1.56867	2.32098	2.66126	4.86555	0.370586	0.511317	0.820658	0.679927	0.983875	0.0368941	0.00186683	0.00533838
AT2G32230	proteinaceous RNase P 1	RNase P able to cleave tRNA-like structures involved in the maturation of plant mitochondrial mRNAs.	proteinaceous RNase P 1 (PRORP1); CONTAINS InterPro DOMAIN/s: Multi antimicrobial extrusion protein MatE (InterPro:IPR002528), Pentatricopeptide repeat (InterPro:IPR002885); BEST Arabidopsis thaliana protein match is: proteinaceous RNase P 3 (TAIR:AT4G21900.1); Has 2190 Blast hits to 1686 proteins in 140 species: Archae - 0; Bacteria - 0; Metazoa - 111; Fungi - 4; Plants - 1945; Viruses - 0; Othe…	not assigned.no ontology.pentatricopeptide (PPR) repeat-containing protein	50.4266	46.8518	44.819	60.041	-0.103942	-0.16657	0.351204	0.413832	1	0.355712	0.00296299	0.00347521
AT2G40100	light harvesting complex photosystem II	Lhcb4:3 protein (Lhcb4.3, light harvesting complex of photosystem II	light harvesting complex photosystem II (LHCB4.3); FUNCTIONS IN: chlorophyll binding; INVOLVED IN: response to blue light, response to red light, response to far red light, photosynthesis; LOCATED IN: light-harvesting complex, thylakoid, chloroplast thylakoid membrane, chloroplast, membrane; EXPRESSED IN: 28 plant structures; EXPRESSED DURING: 14 growth stages; CONTAINS InterPro DOMAIN/s: Chlorop…	PS.lightreaction.photosystem II.LHC-II	10.4202	11.7511	14.2346	22.9312	0.159033	0.415761	0.908271	0.651543	1	0.165585	6.57988e-11	4.69254e-06
AT3G01600	NAC domain containing protein 44	0	NAC domain containing protein 44 (NAC044); FUNCTIONS IN: sequence-specific DNA binding transcription factor activity; INVOLVED IN: multicellular organismal development, regulation of transcription; CONTAINS InterPro DOMAIN/s: No apical meristem (NAM) protein (InterPro:IPR003441); BEST Arabidopsis thaliana protein match is: NAC domain containing protein 85 (TAIR:AT5G14490.1); Has 1967 Blast hits t…	RNA.regulation of transcription.NAC domain transcription factor family	0.526551	0.463559	1.35179	2.93671	-0.0607944	0.623482	1.42751	0.743235	1	0.0218276	7.91491e-11	0.00776022
AT3G02870	Inositol monophosphatase family protein	Encodes a L-galactose-1-phosphate phosphatase, involved in ascorbate biosynthesis.	VTC4; FUNCTIONS IN: 3'(2'),5'-bisphosphate nucleotidase activity, L-galactose-1-phosphate phosphatase activity, inositol or phosphatidylinositol phosphatase activity, inositol-1(or 4)-monophosphatase activity; INVOLVED IN: sulfur metabolic process, L-ascorbic acid biosynthetic process, response to karrikin, response to cold, inositol biosynthetic process; LOCATED IN: plasma membrane; EXPRESSED IN…	minor CHO metabolism.myo-inositol.inositol phosphatase	18.339	16.9472	24.3639	34.2638	-0.107752	0.391264	0.974426	0.47541	1	0.0136201	2.72505e-12	0.00247248
AT3G16250	NDH-dependent cyclic electron flow 1	encodes a novel subunit of the chloroplast NAD(P)H dehydrogenase complex, involved in cyclic electron flow around photosystem I to produce ATP. Contains a 4Fe-4S cluster.	NDH-dependent cyclic electron flow 1 (NDF4); FUNCTIONS IN: electron carrier activity, iron-sulfur cluster binding; INVOLVED IN: photosynthetic electron transport in photosystem I; LOCATED IN: chloroplast thylakoid membrane, chloroplast, NAD(P)H dehydrogenase complex (plastoquinone); EXPRESSED IN: 21 plant structures; EXPRESSED DURING: 13 growth stages; CONTAINS InterPro DOMAIN/s: Ferredoxin (Inte…	PS.lightreaction.other electron carrier (ox/red).ferredoxin	31.3009	25.0964	30.7029	44.2015	-0.307722	-0.0269579	0.792519	0.511754	0.187617	0.974741	1.48441e-09	0.000172888
AT3G26060	Thioredoxin superfamily protein	encodes periredoxin Q which decomposes peroxides and plays a role in the protection of the photosynthetic apparatus	ATPRX Q; FUNCTIONS IN: peroxiredoxin activity, antioxidant activity; INVOLVED IN: cell redox homeostasis; LOCATED IN: chloroplast stromal thylakoid, chloroplast thylakoid membrane, chloroplast, plastoglobule, chloroplast envelope; EXPRESSED IN: 25 plant structures; EXPRESSED DURING: 14 growth stages; CONTAINS InterPro DOMAIN/s: Thioredoxin fold (InterPro:IPR012335), Alkyl hydroperoxide reductase/…	redox.peroxiredoxin	208.115	185.39	221.971	298.074	-0.165965	0.0925612	0.682177	0.42365	0.921019	0.845186	4.87574e-07	0.00998592
AT3G27416	0	0	unknown protein; FUNCTIONS IN: molecular_function unknown; INVOLVED IN: biological_process unknown; LOCATED IN: cellular_component unknown; Has 30201 Blast hits to 17322 proteins in 780 species: Archae - 12; Bacteria - 1396; Metazoa - 17338; Fungi - 3422; Plants - 5037; Viruses - 0; Other Eukaryotes - 2996 (source: NCBI BLink).	not assigned.unknown	0.0288689	0	0.186536	0.918515	-0.0410591	0.205697	0.93999	0.693234	1	0.213966	2.86973e-07	0.00058783
AT3G41762	0	0	unknown protein.	not assigned.unknown	2.27118	4.565	3.57731	9.89495	0.766571	0.484689	0.969205	1.25109	0.232687	0.0507564	0.0049721	4.0655e-05
AT3G44560	fatty acid reductase 8	0	fatty acid reductase 8 (FAR8); FUNCTIONS IN: oxidoreductase activity, acting on the CH-CH group of donors, fatty-acyl-CoA reductase (alcohol-forming) activity; INVOLVED IN: microsporogenesis, metabolic process; LOCATED IN: endomembrane system; CONTAINS InterPro DOMAIN/s: Male sterility (InterPro:IPR004262), NAD(P)-binding domain (InterPro:IPR016040), Male sterility, NAD-binding (InterPro:IPR01312…	lipid metabolism.lipid degradation.beta-oxidation.acyl CoA reductase	0	0	0.0190787	0.748781	0	0.0272655	0.80635	0.779084	1	1	2.94117e-05	4.69254e-06
AT3G55750	Ribosomal protein L35Ae family protein	0	Ribosomal protein L35Ae family protein; FUNCTIONS IN: structural constituent of ribosome; INVOLVED IN: translation, ribosome biogenesis; LOCATED IN: cytosolic ribosome, ribosome, cytosolic large ribosomal subunit, membrane; EXPRESSED IN: guard cell, leaf; CONTAINS InterPro DOMAIN/s: Ribosomal protein L35Ae (InterPro:IPR001780), Ribosomal protein L35Ae, conserved site (InterPro:IPR018266); BEST Ar…	protein.synthesis.ribosomal protein.eukaryotic.60S subunit.L35A	106.096	98.2304	96.6524	122.532	-0.110045	-0.133172	0.316036	0.339162	1	0.446183	0.00589394	0.00845773
AT3G60440	Phosphoglycerate mutase family protein	0	Phosphoglycerate mutase family protein; LOCATED IN: chloroplast; EXPRESSED IN: 19 plant structures; EXPRESSED DURING: 13 growth stages; CONTAINS InterPro DOMAIN/s: Histidine phosphatase superfamily, clade-1 (InterPro:IPR013078), PRIB5 (InterPro:IPR012398); BEST Arabidopsis thaliana protein match is: Phosphoglycerate mutase family protein (TAIR:AT3G60450.1); Has 266 Blast hits to 262 proteins in 1…	not assigned.unknown	10.6633	10.0007	9.18693	14.3259	-0.0843905	-0.195263	0.478385	0.589257	1	0.364521	0.00478686	0.000859805
AT4G03038	other RNA	Unknown gene	0	not assigned.unknown	0.133365	0.0359735	0.435652	1.25086	-0.129626	0.341093	1.11949	0.64877	0.979514	0.0564475	6.13584e-08	0.00972379
AT4G04840	methionine sulfoxide reductase B6	0	methionine sulfoxide reductase B6 (MSRB6); FUNCTIONS IN: peptide-methionine-(S)-S-oxide reductase activity; INVOLVED IN: oxidation reduction; LOCATED IN: cytosol; EXPRESSED IN: 11 plant structures; EXPRESSED DURING: 7 growth stages; CONTAINS InterPro DOMAIN/s: Methionine sulphoxide reductase B (InterPro:IPR002579), Mss4-like (InterPro:IPR011057); BEST Arabidopsis thaliana protein match is: methio…	protein.postranslational modification	56.6573	52.103	76.069	117.141	-0.118709	0.418647	1.15364	0.616284	0.976212	0.0380907	2.19838e-12	0.0033494
AT4G14690	Chlorophyll A-B binding family protein	Encodes an early light-induced protein. ELIPs are thought not to be directly involved in the synthesis and assembly of specific photosynthetic complexes, but rather affect the biogenesis of all chlorophyll-binding complexes. A study (PMID 17553115) has shown that the chlorophyll synthesis pathway was downregulated as a result of constitutive ELIP2 expression, leading to decreased chlorophyll avai…	EARLY LIGHT-INDUCIBLE PROTEIN 2 (ELIP2); BEST Arabidopsis thaliana protein match is: Chlorophyll A-B binding family protein (TAIR:AT3G22840.1); Has 30201 Blast hits to 17322 proteins in 780 species: Archae - 12; Bacteria - 1396; Metazoa - 17338; Fungi - 3422; Plants - 5037; Viruses - 0; Other Eukaryotes - 2996 (source: NCBI BLink).	signalling.light	17.5885	13.6886	22.03	61.4225	-0.339709	0.309103	2.08736	1.43855	0.513026	0.134493	1.81856e-21	2.34808e-14
AT4G15510	Photosystem II reaction center PsbP family protein	0	Photosystem II reaction center PsbP family protein; FUNCTIONS IN: calcium ion binding; INVOLVED IN: photosynthesis; LOCATED IN: in 9 components; EXPRESSED IN: 21 plant structures; EXPRESSED DURING: 14 growth stages; CONTAINS InterPro DOMAIN/s: Photosystem II oxygen evolving complex protein PsbP (InterPro:IPR002683), Mog1/PsbP/DUF1795, alpha/beta/alpha sandwich (InterPro:IPR016124), Mog1/PsbP, alp…	PS.lightreaction.photosystem II.PSII polypeptide subunits	30.1338	24.4111	24.8787	34.7688	-0.293025	-0.266718	0.493245	0.466938	0.285431	0.0629131	0.000439831	0.00269776
AT4G33110	S-adenosyl-L-methionine-dependent methyltransferases superfamily protein	0	S-adenosyl-L-methionine-dependent methyltransferases superfamily protein; FUNCTIONS IN: (S)-coclaurine-N-methyltransferase activity; INVOLVED IN: lipid biosynthetic process; LOCATED IN: plasma membrane; EXPRESSED IN: cultured cell; CONTAINS InterPro DOMAIN/s: Cyclopropane-fatty-acyl-phospholipid/mycolic acid synthase (InterPro:IPR003333); BEST Arabidopsis thaliana protein match is: S-adenosyl-L-m…	lipid metabolism.Phospholipid synthesis.(S)-coclaurine-N-methyltransferase	53.8357	47.7698	45.619	64.6061	-0.169127	-0.234196	0.427842	0.492912	0.716728	0.0939798	0.00057567	0.000229998
AT5G05600	2-oxoglutarate (2OG) and Fe(II)-dependent oxygenase superfamily protein	0	2-oxoglutarate (2OG) and Fe(II)-dependent oxygenase superfamily protein; FUNCTIONS IN: oxidoreductase activity, iron ion binding; INVOLVED IN: response to salt stress, response to karrikin; EXPRESSED IN: 15 plant structures; EXPRESSED DURING: 9 growth stages; CONTAINS InterPro DOMAIN/s: Isopenicillin N synthase (InterPro:IPR002283), Oxoglutarate/iron-dependent oxygenase (InterPro:IPR005123); BEST…	secondary metabolism.flavonoids.anthocyanins	254.254	256.879	361.495	526.735	0.014766	0.50603	1.03312	0.541854	1	0.0451049	1.37716e-09	0.000628666
AT5G06200	Uncharacterised protein family (UPF0497)	0	Uncharacterised protein family (UPF0497); CONTAINS InterPro DOMAIN/s: Uncharacterised protein family UPF0497, trans-membrane plant (InterPro:IPR006702), Uncharacterised protein family UPF0497, trans-membrane plant subgroup (InterPro:IPR006459); BEST Arabidopsis thaliana protein match is: Uncharacterised protein family (UPF0497) (TAIR:AT3G11550.1); Has 1807 Blast hits to 1807 proteins in 277 speci…	not assigned.no ontology	1.81335	1.51955	1.31795	4.32153	-0.159125	-0.279438	1.07868	1.19899	1	0.521948	3.2564e-07	5.67162e-07
AT5G12110	Glutathione S-transferase, C-terminal-like;Translation elongation factor EF1B/ribosomal protein S6	0	Glutathione S-transferase, C-terminal-like;Translation elongation factor EF1B/ribosomal protein S6; FUNCTIONS IN: translation elongation factor activity; INVOLVED IN: translational elongation; LOCATED IN: eukaryotic translation elongation factor 1 complex; EXPRESSED IN: 18 plant structures; EXPRESSED DURING: 12 growth stages; CONTAINS InterPro DOMAIN/s: Translation elongation factor EF1B/ribosoma…	protein.synthesis.elongation	5.45529	6.01033	6.43439	10.5888	0.119001	0.203734	0.725182	0.640449	1	0.484165	3.13972e-05	0.000232159
AT5G20670	Protein of unknown function (DUF1677)	0	Protein of unknown function (DUF1677); CONTAINS InterPro DOMAIN/s: Protein of unknown function DUF1677, plant (InterPro:IPR012876); BEST Arabidopsis thaliana protein match is: Protein of unknown function (DUF1677) (TAIR:AT1G72510.2); Has 245 Blast hits to 245 proteins in 14 species: Archae - 0; Bacteria - 0; Metazoa - 0; Fungi - 0; Plants - 245; Viruses - 0; Other Eukaryotes - 0 (source: NCBI BLi…	not assigned.unknown	0.926647	0.633409	1.87487	3.64359	-0.238206	0.577402	1.50735	0.691745	1	0.012078	4.64455e-12	0.0033494
AT5G24780	vegetative storage protein 1	encodes an acid phosphatase similar to soybean vegetative storage proteins. Gene expression is induced by wounding and jasmonic acid.	vegetative storage protein 1 (VSP1); FUNCTIONS IN: transcription factor binding, acid phosphatase activity; INVOLVED IN: response to jasmonic acid stimulus, response to wounding, defense response; LOCATED IN: vacuole; EXPRESSED IN: fruit, gynoecium, valve; CONTAINS InterPro DOMAIN/s: Acid phosphatase (Class B) (InterPro:IPR005519), Vegetative storage protein/acid phosphatase (InterPro:IPR014403),…	development.storage proteins	12.0139	10.5726	23.8629	60.5733	-0.169334	0.933947	2.41159	1.30831	1	0.0285407	1.64995e-18	9.83282e-06
AT5G27390	Mog1/PsbP/DUF1795-like photosystem II reaction center PsbP family protein	0	Mog1/PsbP/DUF1795-like photosystem II reaction center PsbP family protein; FUNCTIONS IN: calcium ion binding; INVOLVED IN: photosynthesis; LOCATED IN: chloroplast; CONTAINS InterPro DOMAIN/s: Photosystem II oxygen evolving complex protein PsbP (InterPro:IPR002683), Mog1/PsbP/DUF1795, alpha/beta/alpha sandwich (InterPro:IPR016124); Has 23 Blast hits to 23 proteins in 11 species: Archae - 0; Bacter…	not assigned.unknown	37.0657	37.9677	39.3955	52.4892	0.0337876	0.0857027	0.456968	0.405053	1	0.810929	0.000795851	0.00522165
AT5G38120	AMP-dependent synthetase and ligase family protein	0	AMP-dependent synthetase and ligase family protein; FUNCTIONS IN: 4-coumarate-CoA ligase activity; INVOLVED IN: metabolic process; EXPRESSED IN: 17 plant structures; EXPRESSED DURING: 9 growth stages; CONTAINS InterPro DOMAIN/s: AMP-binding, conserved site (InterPro:IPR020845), AMP-dependent synthetase/ligase (InterPro:IPR000873); BEST Arabidopsis thaliana protein match is: AMP-dependent syntheta…	secondary metabolism.phenylpropanoids.lignin biosynthesis.4CL	0.758923	0.731312	1.71486	7.80765	-0.0228263	0.626188	2.34689	1.69788	1	0.0120533	2.81613e-19	1.22834e-12
AT5G39790	5'-AMP-activated protein kinase-related	Encodes a chloroplast localized protein with starch binding activity that may be involved in carbohydrate metabolism.	5'-AMP-activated protein kinase-related; BEST Arabidopsis thaliana protein match is: 5'-AMP-activated protein kinase-related (TAIR:AT1G27070.1); Has 35333 Blast hits to 34131 proteins in 2444 species: Archae - 798; Bacteria - 22429; Metazoa - 974; Fungi - 991; Plants - 531; Viruses - 0; Other Eukaryotes - 9610 (source: NCBI BLink).	signalling.in sugar and nutrient physiology	10.0103	10.4292	12.2874	17.6897	0.0538611	0.271199	0.709526	0.492188	1	0.255758	5.8788e-06	0.00252707
AT5G48880	peroxisomal 3-keto-acyl-CoA thiolase 2	Encodes a peroxisomal 3-keto-acyl-CoA thiolase 2 precursor. EC2.3.1.16 thiolases. AT5G48880.1 is named PKT1 and AT5G48880.2 is named PKT2.	PEROXISOMAL-3-KETO-ACYL-COA THIOLASE 1 (PKT1); FUNCTIONS IN: transferase activity, transferring acyl groups other than amino-acyl groups, catalytic activity, acetyl-CoA C-acyltransferase activity; INVOLVED IN: fatty acid oxidation; LOCATED IN: peroxisome; EXPRESSED IN: 22 plant structures; EXPRESSED DURING: 14 growth stages; CONTAINS InterPro DOMAIN/s: Thiolase (InterPro:IPR002155), Thiolase, act…	amino acid metabolism.degradation.branched chain group.isoleucine	20.1071	19.0915	23.6455	37.1591	-0.0711414	0.223597	0.925441	0.630703	1	0.248449	1.42036e-10	1.19185e-05
AT5G62140	0	0	unknown protein; FUNCTIONS IN: molecular_function unknown; INVOLVED IN: biological_process unknown; LOCATED IN: chloroplast; EXPRESSED IN: 19 plant structures; EXPRESSED DURING: 13 growth stages; Has 60 Blast hits to 60 proteins in 24 species: Archae - 0; Bacteria - 14; Metazoa - 0; Fungi - 0; Plants - 45; Viruses - 0; Other Eukaryotes - 1 (source: NCBI BLink).	not assigned.unknown	6.77512	5.42883	5.87086	9.85395	-0.274308	-0.178373	0.755592	0.659658	0.764755	0.45919	0.000158233	0.000946298
AT5G66940	Dof-type zinc finger DNA-binding family protein	0	Dof-type zinc finger DNA-binding family protein; CONTAINS InterPro DOMAIN/s: Zinc finger, Dof-type (InterPro:IPR003851); BEST Arabidopsis thaliana protein match is: OBF binding protein 1 (TAIR:AT3G50410.1); Has 1807 Blast hits to 1807 proteins in 277 species: Archae - 0; Bacteria - 0; Metazoa - 736; Fungi - 347; Plants - 385; Viruses - 0; Other Eukaryotes - 339 (source: NCBI BLink).	RNA.regulation of transcription.C2C2(Zn) DOF zinc finger family	0.695696	0.943057	0.99517	3.33962	0.196451	0.234634	1.15924	1.12106	1	0.510127	0.000625688	0.000508055
AT4G36430	Peroxidase superfamily protein	0	Peroxidase superfamily protein; FUNCTIONS IN: peroxidase activity, heme binding; INVOLVED IN: response to other organism; LOCATED IN: cell wall; EXPRESSED IN: 8 plant structures; EXPRESSED DURING: 4 anthesis, C globular stage, 4 leaf senescence stage; CONTAINS InterPro DOMAIN/s: Haem peroxidase (InterPro:IPR010255), Plant peroxidase (InterPro:IPR000823), Peroxidases heam-ligand binding site (Inte…	misc.peroxidases	15.6732	8.32766	2.50331	7.18515	-0.837944	-2.25074	-0.188507	1.22429	0.00428412	9.33167e-41	0.874335	2.13386e-06
AT5G49730	ferric reduction oxidase 6	Encodes a plasma membrane-located ferric chelate reductase. Its mRNA is expressed in green aerial tissues (shoot, flower and cotyledon) in a light- and cell differentiation-specific manner.	ferric reduction oxidase 6 (FRO6); CONTAINS InterPro DOMAIN/s: Ferredoxin reductase-type FAD-binding domain (InterPro:IPR017927), Ferric reductase, NAD binding (InterPro:IPR013121), Cytochrome b245, heavy chain (InterPro:IPR000778), FAD-binding 8 (InterPro:IPR013112), Riboflavin synthase-like beta-barrel (InterPro:IPR017938), Ferric reductase-like transmembrane component, N-terminal (InterPro:IPR…	metal handling.acquisition	117.185	71.8289	35.758	68.8407	-0.698461	-1.68492	-0.0604437	0.926011	0.0044601	3.03087e-41	1	2.21058e-10
AT5G49740	ferric reduction oxidase 7	Encodes a chloroplast ferric chelate reductase. Shows differential splicing and has three different mRNA products. Expressed in the shoot, flower and cotyledon.	ferric reduction oxidase 7 (FRO7); CONTAINS InterPro DOMAIN/s: Ferredoxin reductase-type FAD-binding domain (InterPro:IPR017927), Ferric reductase, NAD binding (InterPro:IPR013121), Cytochrome b245, heavy chain (InterPro:IPR000778), FAD-binding 8 (InterPro:IPR013112), Riboflavin synthase-like beta-barrel (InterPro:IPR017938), Ferric reductase-like transmembrane component, N-terminal (InterPro:IPR…	metal handling.acquisition	72.51	42.0787	29.8025	48.9101	-0.770966	-1.25489	0.212357	0.696284	0.0011607	4.93441e-23	0.352205	6.0285e-05
AT1G10960	ferredoxin 1	0	ferredoxin 1 (FD1); FUNCTIONS IN: electron carrier activity, iron-sulfur cluster binding, 2 iron, 2 sulfur cluster binding; INVOLVED IN: response to karrikin; LOCATED IN: chloroplast stroma, chloroplast; EXPRESSED IN: 22 plant structures; EXPRESSED DURING: 13 growth stages; CONTAINS InterPro DOMAIN/s: 2Fe-2S ferredoxin, iron-sulphur binding site (InterPro:IPR006058), Ferredoxin (InterPro:IPR00104…	PS.lightreaction.other electron carrier (ox/red).ferredoxin	253.53	266.749	176.55	257.624	0.0730491	-0.519606	-0.0500245	0.54263	1	5.48196e-05	1	3.15248e-05
AT1G22500	RING/U-box superfamily protein	0	RING/U-box superfamily protein; FUNCTIONS IN: zinc ion binding; LOCATED IN: endomembrane system; EXPRESSED IN: stem, cotyledon, root, leaf; EXPRESSED DURING: LP.06 six leaves visible, LP.04 four leaves visible; CONTAINS InterPro DOMAIN/s: Zinc finger, RING-type (InterPro:IPR001841), Zinc finger, C3HC4 RING-type (InterPro:IPR018957); BEST Arabidopsis thaliana protein match is: RING/U-box superfami…	protein.degradation.ubiquitin.E3.RING	42.3799	39.5665	24.2024	36.278	-0.0967394	-0.783464	-0.121962	0.564763	1	1.4246e-06	0.839982	4.0176e-05
AT1G30530	UDP-glucosyl transferase 78D1	The At1g30530 gene encodes a UDP-rhamnose:flavonol-3-O-rhamnosyltransferase (UGT78D1) attaching a rhamnosyl residue to the 3-O-position of the flavonols kaempferol and quercetin	UDP-glucosyl transferase 78D1 (UGT78D1); CONTAINS InterPro DOMAIN/s: UDP-glucuronosyl/UDP-glucosyltransferase (InterPro:IPR002213); BEST Arabidopsis thaliana protein match is: UDP-glucosyl transferase 78D2 (TAIR:AT5G17050.1); Has 7371 Blast hits to 7330 proteins in 440 species: Archae - 0; Bacteria - 437; Metazoa - 1880; Fungi - 26; Plants - 4903; Viruses - 71; Other Eukaryotes - 54 (source: NCBI…	secondary metabolism.flavonoids.flavonols.flavonol-3-O-rhamnosyltransferase	15.9166	11.8226	10.1169	17.1039	-0.399749	-0.605678	0.497613	0.703542	0.255864	0.000277405	0.0182519	0.00112316
AT1G44970	Peroxidase superfamily protein	0	Peroxidase superfamily protein; FUNCTIONS IN: peroxidase activity, heme binding; INVOLVED IN: response to oxidative stress, oxidation reduction; LOCATED IN: endomembrane system; EXPRESSED IN: 17 plant structures; EXPRESSED DURING: 7 growth stages; CONTAINS InterPro DOMAIN/s: Haem peroxidase (InterPro:IPR010255), Plant peroxidase (InterPro:IPR000823), Peroxidases heam-ligand binding site (InterPro…	misc.peroxidases	1.52191	1.77728	0.656204	1.78823	0.139154	-0.606639	0.00567875	0.751472	1	0.00678269	1	0.00285814
AT1G50060	CAP (Cysteine-rich secretory proteins, Antigen 5, and Pathogenesis-related 1 protein) superfamily protein	0	CAP (Cysteine-rich secretory proteins, Antigen 5, and Pathogenesis-related 1 protein) superfamily protein; FUNCTIONS IN: molecular_function unknown; INVOLVED IN: biological_process unknown; LOCATED IN: endomembrane system, extracellular region; EXPRESSED IN: root; CONTAINS InterPro DOMAIN/s: Allergen V5/Tpx-1 related (InterPro:IPR001283), Ves allergen (InterPro:IPR002413), SCP-like extracellular …	stress.biotic	2.0691	2.54092	0.989407	2.80972	0.206308	-0.625477	0.105562	0.937347	1	0.00604414	0.972931	0.0031219
AT1G71740	0	0	unknown protein; Has 82 Blast hits to 82 proteins in 12 species: Archae - 0; Bacteria - 0; Metazoa - 0; Fungi - 0; Plants - 82; Viruses - 0; Other Eukaryotes - 0 (source: NCBI BLink).	not assigned.unknown	1.26758	1.27274	0.434941	1.7929	0.00327649	-0.660165	0.297333	0.960774	1	0.00299907	0.322892	9.36299e-05
AT1G72610	germin-like protein 1	germin-like protein (GLP1)	germin-like protein 1 (GER1); INVOLVED IN: biological_process unknown; LOCATED IN: extracellular matrix; EXPRESSED IN: 23 plant structures; EXPRESSED DURING: 13 growth stages; CONTAINS InterPro DOMAIN/s: Cupin, RmlC-type (InterPro:IPR011051), Cupin 1 (InterPro:IPR006045), Germin (InterPro:IPR001929), RmlC-like jelly roll fold (InterPro:IPR014710), Germin, manganese binding site (InterPro:IPR01978…	stress.abiotic.unspecified	93.6275	57.5219	20.4669	44.1074	-0.693283	-2.14015	-0.375611	1.07125	0.071243	5.14911e-14	0.177241	0.000201217
AT1G74730	Protein of unknown function (DUF1118)	0	Protein of unknown function (DUF1118); FUNCTIONS IN: molecular_function unknown; INVOLVED IN: biological_process unknown; LOCATED IN: chloroplast thylakoid membrane, chloroplast; EXPRESSED IN: 21 plant structures; EXPRESSED DURING: 13 growth stages; CONTAINS InterPro DOMAIN/s: Protein of unknown function DUF1118 (InterPro:IPR009500); BEST Arabidopsis thaliana protein match is: Protein of unknown …	not assigned.unknown	140.108	120.791	109.923	150.157	-0.212397	-0.347245	0.31164	0.446488	0.526729	0.00762045	0.0318958	0.00663923
AT2G20570	GBF's pro-rich region-interacting factor 1	Encodes GLK1, Golden2-like 1, one of a pair of partially redundant nuclear transcription factors that regulate chloroplast development in a cell-autonomous manner. GLK2, Golden2-like 2, is encoded by At5g44190. GLK1 and GLK2 regulate the expression of the photosynthetic apparatus.	GBF's pro-rich region-interacting factor 1 (GPRI1); CONTAINS InterPro DOMAIN/s: Homeodomain-like (InterPro:IPR009057), Myb, DNA-binding (InterPro:IPR014778), Myb-like DNA-binding domain, SHAQKYF class (InterPro:IPR006447), HTH transcriptional regulator, Myb-type, DNA-binding (InterPro:IPR017930), Homeodomain-related (InterPro:IPR012287); BEST Arabidopsis thaliana protein match is: GOLDEN2-like 2 …	RNA.regulation of transcription.G2-like transcription factor family, GARP	51.723	51.502	38.2164	56.0963	-0.00606067	-0.426976	0.121025	0.54194	1	0.00609105	0.401833	0.00257896
AT2G23670	homolog of Synechocystis YCF37	0	homolog of Synechocystis YCF37 (YCF37); FUNCTIONS IN: molecular_function unknown; INVOLVED IN: biological_process unknown; LOCATED IN: thylakoid, chloroplast thylakoid membrane, chloroplast thylakoid lumen, chloroplast; EXPRESSED IN: 20 plant structures; EXPRESSED DURING: 13 growth stages; Has 42 Blast hits to 42 proteins in 13 species: Archae - 0; Bacteria - 0; Metazoa - 0; Fungi - 0; Plants - 3…	not assigned.no ontology	86.6087	79.0769	44.7906	63.2029	-0.129688	-0.936024	-0.318747	0.487589	0.874502	4.74879e-15	0.177987	0.00612296
AT2G27370	Uncharacterised protein family (UPF0497)	0	Uncharacterised protein family (UPF0497); CONTAINS InterPro DOMAIN/s: Uncharacterised protein family UPF0497, trans-membrane plant (InterPro:IPR006702), Uncharacterised protein family UPF0497, trans-membrane plant subgroup (InterPro:IPR006459); BEST Arabidopsis thaliana protein match is: Uncharacterised protein family (UPF0497) (TAIR:AT2G36100.1); Has 591 Blast hits to 591 proteins in 21 species:…	not assigned.no ontology	3.2885	3.66658	1.37399	3.80746	0.121891	-0.853163	0.04291	1.01796	1	0.00123703	0.964253	2.12298e-05
AT2G28671	0	0	unknown protein; FUNCTIONS IN: molecular_function unknown; INVOLVED IN: biological_process unknown; LOCATED IN: cellular_component unknown; Has 30201 Blast hits to 17322 proteins in 780 species: Archae - 12; Bacteria - 1396; Metazoa - 17338; Fungi - 3422; Plants - 5037; Viruses - 0; Other Eukaryotes - 2996 (source: NCBI BLink).	not assigned.unknown	5.37711	10.3932	2.3103	7.60781	0.837198	-0.945942	-0.404454	1.37869	0.0413161	0.00015951	0.204476	2.77219e-08
AT2G29360	NAD(P)-binding Rossmann-fold superfamily protein	0	NAD(P)-binding Rossmann-fold superfamily protein; FUNCTIONS IN: oxidoreductase activity, binding, catalytic activity; INVOLVED IN: oxidation reduction, metabolic process; LOCATED IN: cellular_component unknown; EXPRESSED IN: 22 plant structures; EXPRESSED DURING: 14 growth stages; CONTAINS InterPro DOMAIN/s: Short-chain dehydrogenase/reductase, conserved site (InterPro:IPR020904), NAD(P)-binding …	misc.nitrilases, *nitrile lyases, berberine bridge enzymes, reticuline oxidases, troponine reductases	67.3846	58.5405	51.3706	65.4314	-0.199801	-0.384915	0.157994	0.343108	0.544391	0.002053	0.151152	0.00817123
AT2G30210	laccase 3	putative laccase, a member of laccase family of genes (17 members in Arabidopsis).	laccase 3 (LAC3); FUNCTIONS IN: laccase activity; INVOLVED IN: oxidation reduction, lignin catabolic process; LOCATED IN: endomembrane system, apoplast; EXPRESSED IN: hypocotyl, fruit, root, seed; EXPRESSED DURING: E expanded cotyledon stage; CONTAINS InterPro DOMAIN/s: Multicopper oxidase, type 3 (InterPro:IPR011707), Laccase (InterPro:IPR017761), Multicopper oxidase, type 2 (InterPro:IPR011706)…	secondary metabolism.simple phenols	5.92135	5.96844	2.80087	7.20228	0.00978055	-0.864726	0.235191	1.1097	1	1.70057e-05	0.305337	1.60496e-07
AT2G36620	ribosomal protein L24	RPL24A encodes ribosomal protein L24, homolog of cytosolic RPL24, found in archaea and higher eukaryotes. Arabidopsis has two RPL24 homologs, RPL24A (AT2G36620) and RPL24B (AT3G53020).	ribosomal protein L24 (RPL24A); FUNCTIONS IN: structural constituent of ribosome; INVOLVED IN: translation, ribosome biogenesis; LOCATED IN: ribosome, cytosolic large ribosomal subunit, plasma membrane, chloroplast, membrane; EXPRESSED IN: 25 plant structures; EXPRESSED DURING: 13 growth stages; CONTAINS InterPro DOMAIN/s: Ribosomal protein L24e (InterPro:IPR000988); BEST Arabidopsis thaliana pro…	protein.synthesis.ribosomal protein.eukaryotic.60S subunit.L24	105.273	95.526	63.3423	87.7431	-0.138791	-0.72394	-0.121282	0.463867	0.895144	5.58995e-08	0.869575	0.00269776
AT2G36970	UDP-Glycosyltransferase superfamily protein	0	UDP-Glycosyltransferase superfamily protein; FUNCTIONS IN: UDP-glycosyltransferase activity, transferase activity, transferring glycosyl groups; INVOLVED IN: metabolic process; LOCATED IN: endomembrane system; EXPRESSED IN: 20 plant structures; EXPRESSED DURING: 13 growth stages; CONTAINS InterPro DOMAIN/s: UDP-glucuronosyl/UDP-glucosyltransferase (InterPro:IPR002213); BEST Arabidopsis thaliana p…	misc.UDP glucosyl and glucoronyl transferases	10.0872	7.67377	3.25339	5.58395	-0.354164	-1.38221	-0.397707	0.630338	0.377896	1.60179e-16	0.107941	0.00305542
AT2G39430	Disease resistance-responsive (dirigent-like protein) family protein	0	Disease resistance-responsive (dirigent-like protein) family protein; FUNCTIONS IN: molecular_function unknown; INVOLVED IN: lignan biosynthetic process; LOCATED IN: endomembrane system; EXPRESSED IN: leaf apex, hypocotyl, root, petiole, leaf; EXPRESSED DURING: LP.04 four leaves visible, LP.08 eight leaves visible; CONTAINS InterPro DOMAIN/s: Plant disease resistance response protein (InterPro:IP…	stress.biotic.PR-proteins	5.33707	5.72664	2.41255	7.06006	0.0860708	-0.892967	0.260904	1.23994	1	9.86941e-06	0.190683	1.1987e-10
AT2G40113	Pollen Ole e 1 allergen and extensin family protein	0	Pollen Ole e 1 allergen and extensin family protein; FUNCTIONS IN: molecular_function unknown; INVOLVED IN: biological_process unknown; LOCATED IN: endomembrane system; CONTAINS InterPro DOMAIN/s: Pollen Ole e 1 allergen/extensin (InterPro:IPR006041); BEST Arabidopsis thaliana protein match is: Pollen Ole e 1 allergen and extensin family protein (TAIR:AT5G47635.1); Has 53 Blast hits to 53 protein…	not assigned.unknown	5.08955	5.82773	1.4497	3.98475	0.16507	-1.31373	-0.453883	1.02492	1	5.36523e-10	0.132337	2.61978e-06
AT3G10060	FKBP-like peptidyl-prolyl cis-trans isomerase family protein	0	FKBP-like peptidyl-prolyl cis-trans isomerase family protein; FUNCTIONS IN: FK506 binding, peptidyl-prolyl cis-trans isomerase activity; INVOLVED IN: protein folding; LOCATED IN: thylakoid, chloroplast thylakoid membrane, chloroplast thylakoid lumen, chloroplast; EXPRESSED IN: 21 plant structures; EXPRESSED DURING: 14 growth stages; CONTAINS InterPro DOMAIN/s: Peptidyl-prolyl cis-trans isomerase,…	protein.folding	103.67	88.8057	79.9604	103.395	-0.220967	-0.370558	0.217171	0.366761	0.501518	0.00516794	0.0465398	0.00359209
AT3G21710	0	0	unknown protein; Has 42 Blast hits to 42 proteins in 10 species: Archae - 0; Bacteria - 0; Metazoa - 0; Fungi - 0; Plants - 42; Viruses - 0; Other Eukaryotes - 0 (source: NCBI BLink).	not assigned.unknown	9.72695	13.3262	6.59065	10.4918	0.417413	-0.498945	-0.318048	0.59831	0.70216	0.00323098	0.387779	0.00496154
AT3G24020	Disease resistance-responsive (dirigent-like protein) family protein	0	Disease resistance-responsive (dirigent-like protein) family protein; FUNCTIONS IN: molecular_function unknown; LOCATED IN: endomembrane system; CONTAINS InterPro DOMAIN/s: Plant disease resistance response protein (InterPro:IPR004265); BEST Arabidopsis thaliana protein match is: Disease resistance-responsive (dirigent-like protein) family protein (TAIR:AT4G13580.1); Has 723 Blast hits to 722 pro…	stress.biotic.PR-proteins	11.4922	12.1796	5.83318	12.5998	0.0772754	-0.870401	0.0452763	0.992953	1	3.81525e-07	0.777569	8.65039e-10
AT3G26470	Powdery mildew resistance protein, RPW8 domain	0	Powdery mildew resistance protein, RPW8 domain; CONTAINS InterPro DOMAIN/s: Powdery mildew resistance protein, RPW8 domain (InterPro:IPR008808); BEST Arabidopsis thaliana protein match is: ADR1-like 1 (TAIR:AT4G33300.2); Has 46 Blast hits to 46 proteins in 7 species: Archae - 0; Bacteria - 0; Metazoa - 0; Fungi - 0; Plants - 46; Viruses - 0; Other Eukaryotes - 0 (source: NCBI BLink).	not assigned.unknown	22.2803	20.8196	8.52212	13.676	-0.0934845	-1.28975	-0.572169	0.624102	1	5.82655e-15	0.0272824	0.000848504
AT3G49470	nascent polypeptide-associated complex subunit alpha-like protein 2	0	nascent polypeptide-associated complex subunit alpha-like protein 2 (NACA2); CONTAINS InterPro DOMAIN/s: Ubiquitin-associated/translation elongation factor EF1B, N-terminal (InterPro:IPR000449), Nascent polypeptide-associated complex, alpha subunit (InterPro:IPR016641), Nascent polypeptide-associated complex NAC (InterPro:IPR002715); BEST Arabidopsis thaliana protein match is: Nascent polypeptide…	protein.synthesis.elongation	86.1117	74.2669	44.6845	59.7402	-0.210851	-0.93116	-0.309363	0.410946	0.544268	7.92588e-15	0.0730456	0.00153918
AT3G49780	phytosulfokine 4 precursor	Phytosulfokine 3 precursor, coding for a unique plant peptide growth factor. Plants overexpressing this gene (under a 35S promoter), develop normal cotyledons and hypocotyls but their growth, in particular that of their roots, was faster than that of wildtype.	phytosulfokine 4 precursor (PSK4); FUNCTIONS IN: growth factor activity; INVOLVED IN: cell proliferation, cell differentiation, response to wounding, organ morphogenesis; LOCATED IN: extracellular matrix; EXPRESSED IN: 25 plant structures; EXPRESSED DURING: 10 growth stages; CONTAINS InterPro DOMAIN/s: Phytosulfokine (InterPro:IPR009438); BEST Arabidopsis thaliana protein match is: phytosulfokine…	development.unspecified	92.8281	99.6624	59.5211	79.8336	0.101434	-0.632583	-0.316499	0.417518	1	2.04129e-06	0.103018	0.00327222
AT3G55230	Disease resistance-responsive (dirigent-like protein) family protein	0	Disease resistance-responsive (dirigent-like protein) family protein; FUNCTIONS IN: molecular_function unknown; INVOLVED IN: defense response; LOCATED IN: endomembrane system; CONTAINS InterPro DOMAIN/s: Plant disease resistance response protein (InterPro:IPR004265); BEST Arabidopsis thaliana protein match is: Disease resistance-responsive (dirigent-like protein) family protein (TAIR:AT2G39430.1)…	stress.biotic.PR-proteins	11.6668	14.9482	5.26328	10.657	0.332334	-1.01607	-0.452192	0.896209	0.684905	3.53141e-10	0.0210583	4.98e-08
AT3G55630	DHFS-FPGS homolog D	0	DHFS-FPGS homolog D (DFD); CONTAINS InterPro DOMAIN/s: Folylpolyglutamate synthetase, conserved site (InterPro:IPR018109), Mur ligase, central (InterPro:IPR013221), Mur ligase, C-terminal (InterPro:IPR004101), Folylpolyglutamate synthetase (InterPro:IPR001645); BEST Arabidopsis thaliana protein match is: DHFS-FPGS homolog B (TAIR:AT5G05980.2); Has 7683 Blast hits to 7678 proteins in 2538 species:…	C1-metabolism.tetrahydrofolate synthase	37.9809	40.5623	26.8993	35.2903	0.0925106	-0.482537	-0.195693	0.379355	1	0.000410986	0.398079	0.00571629
AT3G56410	Protein of unknown function (DUF3133)	0	Protein of unknown function (DUF3133); CONTAINS InterPro DOMAIN/s: Protein of unknown function DUF3133 (InterPro:IPR021480); BEST Arabidopsis thaliana protein match is: Protein of unknown function (DUF3133) (TAIR:AT5G05190.1); Has 4900 Blast hits to 3562 proteins in 473 species: Archae - 21; Bacteria - 563; Metazoa - 1503; Fungi - 393; Plants - 371; Viruses - 54; Other Eukaryotes - 1995 (source: …	not assigned.unknown	16.5239	13.5188	3.84461	8.97351	-0.271403	-1.85487	-0.541751	1.04172	0.757734	1.09944e-23	0.0220817	1.19292e-08
AT4G13410	Nucleotide-diphospho-sugar transferases superfamily protein	encodes a gene similar to cellulose synthase	ATCSLA15; FUNCTIONS IN: cellulose synthase activity, transferase activity, transferring glycosyl groups; INVOLVED IN: biological_process unknown; LOCATED IN: endomembrane system; EXPRESSED IN: 14 plant structures; EXPRESSED DURING: 9 growth stages; CONTAINS InterPro DOMAIN/s: Glycosyl transferase, family 2 (InterPro:IPR001173); BEST Arabidopsis thaliana protein match is: cellulose synthase-like A…	cell wall.cellulose synthesis	4.33215	5.32501	2.28206	6.09865	0.246352	-0.700113	0.166477	1.11294	1	0.00167052	0.631746	5.32554e-05
AT4G14780	Protein kinase superfamily protein	0	Protein kinase superfamily protein; FUNCTIONS IN: protein serine/threonine/tyrosine kinase activity, kinase activity; INVOLVED IN: protein amino acid phosphorylation; LOCATED IN: cellular_component unknown; EXPRESSED IN: 7 plant structures; EXPRESSED DURING: L mature pollen stage, M germinated pollen stage, 4 anthesis, petal differentiation and expansion stage; CONTAINS InterPro DOMAIN/s: Protein…	protein.postranslational modification	2.08292	1.4007	0.220953	0.959751	-0.360846	-1.33629	-0.292782	0.682663	0.793158	2.87891e-09	0.367969	0.00269776
AT4G25630	fibrillarin 2	encodes a fibrillarin, a key nucleolar protein in eukaryotes which associates with box C/D small nucleolar RNAs (snoRNAs) directing 2'-O-ribose methylation of the rRNA. This gene also encodes a novel box C/D snoRNA, U60.2f in its fifth intron that accumulates in seedlings and that their targeted residue on the 25 S rRNA is methylated.	fibrillarin 2 (FIB2); FUNCTIONS IN: snoRNA binding; INVOLVED IN: response to salt stress, RNA methylation, rRNA processing; LOCATED IN: nucleolus; EXPRESSED IN: 23 plant structures; EXPRESSED DURING: 13 growth stages; CONTAINS InterPro DOMAIN/s: Fibrillarin (InterPro:IPR000692); BEST Arabidopsis thaliana protein match is: fibrillarin 1 (TAIR:AT5G52470.1); Has 30201 Blast hits to 17322 proteins in…	protein.synthesis.ribosome biogenesis.Pre-rRNA processing and modifications.methylotransferases	22.9118	22.8228	15.0211	22.9046	-0.00538404	-0.57775	0.00494571	0.577311	1	0.000114661	0.947975	9.76443e-05
AT4G30610	alpha/beta-Hydrolases superfamily protein	Encodes a secreted glycosylated serine carboxypeptidase with broad substrate preference that is involved in brassinosteroid signalling via BRI1. It is proteolytically processed in vivo by a separate as yet unidentified protease.	BRI1 SUPPRESSOR 1 (BRS1); CONTAINS InterPro DOMAIN/s: Peptidase S10, serine carboxypeptidase (InterPro:IPR001563), Peptidase S10, serine carboxypeptidase, active site (InterPro:IPR018202); BEST Arabidopsis thaliana protein match is: serine carboxypeptidase-like 22 (TAIR:AT2G24000.1); Has 3492 Blast hits to 3440 proteins in 297 species: Archae - 0; Bacteria - 59; Metazoa - 632; Fungi - 854; Plants…	hormone metabolism.brassinosteroid.signal transduction.other	12.9935	12.7042	8.63391	13.9048	-0.0301425	-0.538563	0.121163	0.629583	1	0.00105317	0.571987	0.00322843
AT5G05580	fatty acid desaturase 8	Encodes a temperature sensitive plastidic fatty acid desaturase.	fatty acid desaturase 8 (FAD8); FUNCTIONS IN: omega-3 fatty acid desaturase activity; INVOLVED IN: response to temperature stimulus, fatty acid biosynthetic process; LOCATED IN: chloroplast, chloroplast envelope; CONTAINS InterPro DOMAIN/s: Protein of unknown function DUF3474 (InterPro:IPR021863), Fatty acid desaturase, type 1 (InterPro:IPR005804); BEST Arabidopsis thaliana protein match is: fatt…	lipid metabolism.FA desaturation.omega 3 desaturase	62.6729	65.8172	39.9948	56.6297	0.0695393	-0.635238	-0.213407	0.491371	1	3.94476e-07	0.382008	0.000324391
AT5G11410	Protein kinase superfamily protein	0	Protein kinase superfamily protein; FUNCTIONS IN: protein kinase activity, kinase activity, ATP binding; INVOLVED IN: protein amino acid phosphorylation; EXPRESSED IN: 12 plant structures; EXPRESSED DURING: 8 growth stages; CONTAINS InterPro DOMAIN/s: Protein kinase, catalytic domain (InterPro:IPR000719), Serine/threonine-protein kinase-like domain (InterPro:IPR017442), Protein kinase-like domain…	protein.postranslational modification.kinase.receptor like cytoplasmatic kinase II	4.33886	5.45388	2.10116	4.33641	0.273634	-0.783723	-0.274296	0.783062	1	0.00181593	0.410407	0.000795794
AT5G20630	germin 3	Encodes a germin-like protein. Its transcripts are more abundant in RNA from leaves collected in the evening, suggesting some kind of circadian regulation.	germin 3 (GER3); INVOLVED IN: response to cold, peptidyl-cysteine S-nitrosylation; LOCATED IN: extracellular matrix, apoplast, cell wall, nucleus, plant-type cell wall; EXPRESSED IN: 22 plant structures; EXPRESSED DURING: 14 growth stages; CONTAINS InterPro DOMAIN/s: Cupin, RmlC-type (InterPro:IPR011051), Cupin 1 (InterPro:IPR006045), RmlC-like jelly roll fold (InterPro:IPR014710), Germin (InterP…	stress.abiotic.unspecified	243.049	290.16	148.095	264.961	0.254644	-0.710937	-0.130599	0.834982	1	2.44468e-05	0.882214	2.15848e-07
AT5G42180	Peroxidase superfamily protein	0	Peroxidase superfamily protein; FUNCTIONS IN: peroxidase activity, heme binding; INVOLVED IN: oxidation reduction, response to oxidative stress; LOCATED IN: plant-type cell wall; EXPRESSED IN: 10 plant structures; EXPRESSED DURING: 4 anthesis, C globular stage, petal differentiation and expansion stage; CONTAINS InterPro DOMAIN/s: Haem peroxidase (InterPro:IPR010255), Plant peroxidase (InterPro:I…	misc.peroxidases	8.53499	12.2356	3.17029	8.96812	0.473119	-1.19308	-0.409029	1.25717	0.277446	7.78685e-09	0.0819969	4.81523e-09
AT1G13609	Defensin-like (DEFL) family protein	Encodes a defensin-like (DEFL) family protein.	Defensin-like (DEFL) family protein; LOCATED IN: endomembrane system; BEST Arabidopsis thaliana protein match is: Defensin-like (DEFL) family protein (TAIR:AT1G13607.1); Has 35333 Blast hits to 34131 proteins in 2444 species: Archae - 798; Bacteria - 22429; Metazoa - 974; Fungi - 991; Plants - 531; Viruses - 0; Other Eukaryotes - 9610 (source: NCBI BLink).	stress.biotic.PR-proteins.plant defensins	0.903267	9.98613	1.85013	4.48822	2.52913	0.582551	-1.00127	0.945309	9.80596e-05	0.0130796	0.113742	0.00351544
AT2G47115	0	0	unknown protein; FUNCTIONS IN: molecular_function unknown; INVOLVED IN: biological_process unknown; LOCATED IN: endomembrane system; BEST Arabidopsis thaliana protein match is: unknown protein (TAIR:AT1G10660.1); Has 35333 Blast hits to 34131 proteins in 2444 species: Archae - 798; Bacteria - 22429; Metazoa - 974; Fungi - 991; Plants - 531; Viruses - 0; Other Eukaryotes - 9610 (source: NCBI BLink…	not assigned.unknown	10.3304	21.295	11.1684	21.497	0.976531	0.102951	0.0130121	0.886592	0.00389226	0.895179	1	2.07543e-07
AT3G27906	0	0	unknown protein; BEST Arabidopsis thaliana protein match is: unknown protein (TAIR:AT4G19240.1); Has 35333 Blast hits to 34131 proteins in 2444 species: Archae - 798; Bacteria - 22429; Metazoa - 974; Fungi - 991; Plants - 531; Viruses - 0; Other Eukaryotes - 9610 (source: NCBI BLink).	not assigned.unknown	8.60513	14.96	6.82596	11.0813	0.732586	-0.295537	-0.401692	0.626431	0.00485184	0.118247	0.0413895	0.000152346
AT1G12244	Polynucleotidyl transferase, ribonuclease H-like superfamily protein	0	Polynucleotidyl transferase, ribonuclease H-like superfamily protein; FUNCTIONS IN: hydrolase activity, acting on ester bonds, nucleic acid binding; INVOLVED IN: DNA repair, nucleobase, nucleoside, nucleotide and nucleic acid metabolic process, DNA recombination, response to DNA damage stimulus; LOCATED IN: endomembrane system, cytoplasm; CONTAINS InterPro DOMAIN/s: Resolvase, RNase H-like fold (…	DNA.unspecified	9.44517	11.1345	10.1602	14.3596	0.216282	0.0955259	0.340021	0.460777	1	0.864263	0.0284122	0.00709096
AT1G14120	2-oxoglutarate (2OG) and Fe(II)-dependent oxygenase superfamily protein	0	2-oxoglutarate (2OG) and Fe(II)-dependent oxygenase superfamily protein; FUNCTIONS IN: oxidoreductase activity, acting on paired donors, with incorporation or reduction of molecular oxygen, 2-oxoglutarate as one donor, and incorporation of one atom each of oxygen into both donors, oxidoreductase activity; INVOLVED IN: biological_process unknown; LOCATED IN: cellular_component unknown; EXPRESSED I…	misc.oxidases - copper, flavone etc	10.7803	15.0311	13.7511	19.313	0.444488	0.324441	0.341532	0.46158	0.672145	0.24234	0.02526	0.00758056
AT1G19450	Major facilitator superfamily protein	0	Major facilitator superfamily protein; FUNCTIONS IN: carbohydrate transmembrane transporter activity, sugar:hydrogen symporter activity; INVOLVED IN: transport, transmembrane transport; LOCATED IN: plasma membrane, vacuole, membrane; EXPRESSED IN: 25 plant structures; EXPRESSED DURING: 15 growth stages; CONTAINS InterPro DOMAIN/s: Sugar transporter, conserved site (InterPro:IPR005829), Major faci…	transport.sugars	51.9589	49.4779	40.8765	57.3837	-0.0692229	-0.338734	0.209914	0.479425	1	0.0151688	0.0808132	0.00058323
AT1G30750	0	0	unknown protein; FUNCTIONS IN: molecular_function unknown; INVOLVED IN: biological_process unknown; LOCATED IN: endomembrane system; EXPRESSED IN: hypocotyl, root, pollen tube; Has 1177 Blast hits to 607 proteins in 189 species: Archae - 0; Bacteria - 312; Metazoa - 195; Fungi - 185; Plants - 27; Viruses - 16; Other Eukaryotes - 442 (source: NCBI BLink).	not assigned.unknown	3.5223	4.70162	2.31695	4.2947	0.334316	-0.447198	-0.106823	0.674691	0.868032	0.055093	0.992335	0.00395868
AT1G49975	0	0	INVOLVED IN: photosynthesis; LOCATED IN: photosystem I, chloroplast, thylakoid membrane; EXPRESSED IN: 20 plant structures; EXPRESSED DURING: 13 growth stages; CONTAINS InterPro DOMAIN/s: Photosystem I reaction centre subunit N (InterPro:IPR008796); Has 34 Blast hits to 34 proteins in 14 species: Archae - 0; Bacteria - 0; Metazoa - 0; Fungi - 0; Plants - 34; Viruses - 0; Other Eukaryotes - 0 (sou…	not assigned.unknown	42.1636	37.8493	35.2233	48.025	-0.151926	-0.252894	0.33563	0.436598	0.79655	0.0703957	0.013765	0.00547361
AT1G75580	SAUR-like auxin-responsive protein family	0	SAUR-like auxin-responsive protein family ; CONTAINS InterPro DOMAIN/s: Auxin responsive SAUR protein (InterPro:IPR003676); BEST Arabidopsis thaliana protein match is: SAUR-like auxin-responsive protein family (TAIR:AT1G19830.1); Has 1403 Blast hits to 1386 proteins in 27 species: Archae - 0; Bacteria - 0; Metazoa - 0; Fungi - 0; Plants - 1402; Viruses - 0; Other Eukaryotes - 1 (source: NCBI BLin…	hormone metabolism.auxin.induced-regulated-responsive-activated	6.23901	6.7207	5.07334	8.85273	0.0929385	-0.253303	0.351792	0.698034	1	0.237367	0.104646	0.00199258
AT1G78630	Ribosomal protein L13 family protein	0	embryo defective 1473 (emb1473); FUNCTIONS IN: structural constituent of ribosome; INVOLVED IN: translation, embryo development ending in seed dormancy; LOCATED IN: thylakoid, ribosome, chloroplast, chloroplast stroma; EXPRESSED IN: 23 plant structures; EXPRESSED DURING: 13 growth stages; CONTAINS InterPro DOMAIN/s: Ribosomal protein L13, bacterial-type (InterPro:IPR005823), Ribosomal protein L13…	protein.synthesis.ribosomal protein.prokaryotic.chloroplast.50S subunit.L13	452.815	449.813	363.156	464.38	-0.00957619	-0.31755	0.0458789	0.353853	1	0.0526112	0.620598	0.00854061
AT2G07674	Unknown conserved protein	0	Unknown conserved protein; FUNCTIONS IN: molecular_function unknown; INVOLVED IN: biological_process unknown; LOCATED IN: endomembrane system; BEST Arabidopsis thaliana protein match is: Unknown conserved protein (TAIR:ATMG01010.1); Has 35333 Blast hits to 34131 proteins in 2444 species: Archae - 798; Bacteria - 22429; Metazoa - 974; Fungi - 991; Plants - 531; Viruses - 0; Other Eukaryotes - 9610…	not assigned.unknown	0.222717	0.23178	0.143636	0.740629	0.0106539	-0.0964617	0.498865	0.60598	1	0.685497	0.021958	0.00508604
AT2G20450	Ribosomal protein L14	0	Ribosomal protein L14; FUNCTIONS IN: structural constituent of ribosome; INVOLVED IN: translation, ribosome biogenesis; LOCATED IN: ribosome, cytosolic large ribosomal subunit, endoplasmic reticulum, vacuole; EXPRESSED IN: 23 plant structures; EXPRESSED DURING: 13 growth stages; CONTAINS InterPro DOMAIN/s: Ribosomal protein L14 (InterPro:IPR002784); BEST Arabidopsis thaliana protein match is: Rib…	protein.synthesis.ribosomal protein.eukaryotic.60S subunit.L14	50.7853	50.1691	45.4653	61.5738	-0.0172682	-0.156388	0.290284	0.429404	1	0.322618	0.0296559	0.00607631
AT2G27228	conserved peptide upstream open reading frame 6	Upstream open reading frames (uORFs) are small open reading frames found in the 5' UTR of a mature mRNA, and can potentially mediate translational regulation of the largest, or major, ORF (mORF). CPuORF6 represents a conserved upstream opening reading frame relative to major ORF AT2G27230.1	conserved peptide upstream open reading frame 6 (CPuORF6); Has 30201 Blast hits to 17322 proteins in 780 species: Archae - 12; Bacteria - 1396; Metazoa - 17338; Fungi - 3422; Plants - 5037; Viruses - 0; Other Eukaryotes - 2996 (source: NCBI BLink).	not assigned.unknown	9.9953	17.0748	10.375	18.3166	0.717089	0.0489794	0.0958623	0.763972	0.405304	1	0.864834	0.00952609
AT3G14280	0	0	unknown protein; Has 51 Blast hits to 51 proteins in 13 species: Archae - 0; Bacteria - 0; Metazoa - 0; Fungi - 0; Plants - 51; Viruses - 0; Other Eukaryotes - 0 (source: NCBI BLink).	not assigned.unknown	16.7321	24.2439	11.8578	21.2449	0.509575	-0.463718	-0.182465	0.790828	0.414489	0.0693688	0.762571	0.00251548
AT3G16780	Ribosomal protein L19e family protein	0	Ribosomal protein L19e family protein; FUNCTIONS IN: structural constituent of ribosome; INVOLVED IN: translation, ribosome biogenesis; LOCATED IN: ribosome, cytosolic large ribosomal subunit, plasma membrane; EXPRESSED IN: 23 plant structures; EXPRESSED DURING: 13 growth stages; CONTAINS InterPro DOMAIN/s: Ribosomal protein L19/L19e (InterPro:IPR000196), Ribosomal protein L19/L19e, domain 3 (Int…	protein.synthesis.ribosomal protein.eukaryotic.60S subunit.L19	43.7669	41.1985	37.7588	50.0533	-0.0852411	-0.207909	0.274813	0.397481	1	0.195239	0.0200283	0.00377242
AT3G21510	histidine-containing phosphotransmitter 1	Encodes AHP1, one of the six Arabidopsis thaliana histidine phosphotransfer proteins (AHPs). AHPs function as redundant positive regulators of cytokinin signaling. Members of the AHP gene family include: AT3G21510 (AHP1), AT3G29350 (AHP2), AT5G39340 (AHP3), AT3G16360 (AHP4), AT1G03430 (AHP5) and AT1G80100 (AHP6).	histidine-containing phosphotransmitter 1 (AHP1); CONTAINS InterPro DOMAIN/s: Signal transduction histidine kinase, phosphotransfer (Hpt) domain (InterPro:IPR008207); BEST Arabidopsis thaliana protein match is: histidine-containing phosphotransfer factor 5 (TAIR:AT1G03430.1); Has 358 Blast hits to 357 proteins in 69 species: Archae - 2; Bacteria - 42; Metazoa - 0; Fungi - 41; Plants - 268; Viruse…	signalling.phosphorelay	28.7715	38.4431	25.8516	38.5905	0.40584	-0.148924	0.0053831	0.560147	0.477852	0.459448	1	0.00885518
AT3G26450	Polyketide cyclase/dehydrase and lipid transport superfamily protein	0	Polyketide cyclase/dehydrase and lipid transport superfamily protein; FUNCTIONS IN: molecular_function unknown; INVOLVED IN: response to biotic stimulus, defense response; LOCATED IN: cellular_component unknown; EXPRESSED IN: 22 plant structures; EXPRESSED DURING: 14 growth stages; CONTAINS InterPro DOMAIN/s: Bet v I allergen (InterPro:IPR000916); BEST Arabidopsis thaliana protein match is: Polyk…	stress.abiotic.unspecified	42.1195	45.0048	36.1458	48.4001	0.093444	-0.215142	0.102729	0.411315	1	0.150203	0.402606	0.00789995
AT4G13580	Disease resistance-responsive (dirigent-like protein) family protein	0	Disease resistance-responsive (dirigent-like protein) family protein; FUNCTIONS IN: molecular_function unknown; LOCATED IN: endomembrane system; EXPRESSED IN: root; CONTAINS InterPro DOMAIN/s: Plant disease resistance response protein (InterPro:IPR004265); BEST Arabidopsis thaliana protein match is: Disease resistance-responsive (dirigent-like protein) family protein (TAIR:AT3G24020.1); Has 723 B…	stress.biotic.PR-proteins	6.96906	7.25119	6.02305	9.32156	0.0501925	-0.182312	0.322986	0.55549	1	0.434437	0.0752672	0.00465403
AT4G14365	XB3 ortholog 4 in Arabidopsis thaliana	0	XB3 ortholog 4 in Arabidopsis thaliana (XBAT34); FUNCTIONS IN: zinc ion binding; EXPRESSED IN: 22 plant structures; EXPRESSED DURING: 13 growth stages; CONTAINS InterPro DOMAIN/s: Zinc finger, RING-type (InterPro:IPR001841), Ankyrin repeat-containing domain (InterPro:IPR020683), Ankyrin repeat (InterPro:IPR002110); BEST Arabidopsis thaliana protein match is: XB3 ortholog 5 in Arabidopsis thaliana…	cell.organisation	9.0213	9.44967	5.03429	9.70174	0.0603876	-0.731815	0.0343876	0.82659	1	0.0215666	0.996877	0.000601448
AT4G17050	ureidoglycine aminohydrolase	Encodes a protein with ureidoglycine aminohydrolase activity.	ureidoglycine aminohydrolase (UGLYAH); FUNCTIONS IN: ureidoglycine aminohydrolase activity, sequence-specific DNA binding transcription factor activity; INVOLVED IN: allantoin catabolic process, regulation of transcription; LOCATED IN: endomembrane system; CONTAINS InterPro DOMAIN/s: Cupin 2, conserved barrel (InterPro:IPR013096), Cupin, RmlC-type (InterPro:IPR011051), RmlC-like jelly roll fold (…	RNA.regulation of transcription.Trihelix, Triple-Helix transcription factor family	40.1288	49.0294	31.4751	41.3433	0.282625	-0.340815	-0.240641	0.382799	0.755392	0.0112826	0.264847	0.00814623
AT4G19420	Pectinacetylesterase family protein	0	Pectinacetylesterase family protein; FUNCTIONS IN: carboxylesterase activity; INVOLVED IN: biological_process unknown; LOCATED IN: endomembrane system; EXPRESSED IN: 23 plant structures; EXPRESSED DURING: 13 growth stages; CONTAINS InterPro DOMAIN/s: Pectinacetylesterase (InterPro:IPR004963); BEST Arabidopsis thaliana protein match is: Pectinacetylesterase family protein (TAIR:AT4G19410.1); Has 3…	cell wall.pectin*esterases.acetyl esterase	30.0021	37.3816	22.2433	30.7698	0.308052	-0.415552	-0.272759	0.450845	0.903111	0.0175926	0.305614	0.00526896
AT5G04150	basic helix-loop-helix (bHLH) DNA-binding superfamily protein	0	BHLH101; FUNCTIONS IN: DNA binding, sequence-specific DNA binding transcription factor activity; INVOLVED IN: regulation of transcription; LOCATED IN: nucleus; EXPRESSED IN: root, leaf; EXPRESSED DURING: LP.04 four leaves visible; CONTAINS InterPro DOMAIN/s: Helix-loop-helix DNA-binding domain (InterPro:IPR001092), Helix-loop-helix DNA-binding (InterPro:IPR011598); BEST Arabidopsis thaliana prote…	RNA.regulation of transcription.bHLH,Basic Helix-Loop-Helix family	2.82386	6.56907	2.31415	4.64572	0.985089	-0.20639	-0.422959	0.76852	0.311572	0.487617	0.498321	0.0044682
AT5G63440	Protein of unknown function (DUF167)	0	Protein of unknown function (DUF167); CONTAINS InterPro DOMAIN/s: Protein of unknown function DUF167 (InterPro:IPR003746); Has 297 Blast hits to 297 proteins in 98 species: Archae - 0; Bacteria - 8; Metazoa - 181; Fungi - 12; Plants - 60; Viruses - 0; Other Eukaryotes - 36 (source: NCBI BLink).	not assigned.unknown	12.2856	13.6814	12.2475	17.8314	0.144123	-0.00414018	0.359155	0.507419	1	1	0.0107079	0.000709658
AT5G66390	Peroxidase superfamily protein	0	Peroxidase superfamily protein; FUNCTIONS IN: peroxidase activity, heme binding; INVOLVED IN: response to oxidative stress, oxidation reduction; LOCATED IN: endomembrane system; EXPRESSED IN: leaf apex, hypocotyl, root, flower; EXPRESSED DURING: 4 anthesis, petal differentiation and expansion stage; CONTAINS InterPro DOMAIN/s: Haem peroxidase (InterPro:IPR010255), Plant peroxidase (InterPro:IPR00…	misc.peroxidases	15.3471	13.2128	11.5164	17.4645	-0.201846	-0.385222	0.377565	0.560941	0.79655	0.0417862	0.0121043	0.00236242
AT1G14280	phytochrome kinase substrate 2	Encodes phytochrome kinase substrate 2. PKS proteins are critical for hypocotyl phototropism. Forms a complex with Phot1, Phot2 and NPH3.	phytochrome kinase substrate 2 (PKS2); BEST Arabidopsis thaliana protein match is: phytochrome kinase substrate 1 (TAIR:AT2G02950.1); Has 337 Blast hits to 325 proteins in 29 species: Archae - 0; Bacteria - 2; Metazoa - 13; Fungi - 6; Plants - 286; Viruses - 0; Other Eukaryotes - 30 (source: NCBI BLink).	signalling.light	35.9641	25.0723	11.9195	10.8857	-0.503609	-1.51658	-1.13329	-0.120324	0.00641004	3.91176e-32	1.94523e-14	0.993618
AT1G20330	sterol methyltransferase 2	Encodes a sterol-C24-methyltransferases involved in sterol biosynthesis. Mutants display altered sterol composition, serrated petals and sepals and altered cotyledon vascular patterning as well as ectopic endoreduplication. This suggests that suppression of endoreduplication is important for petal morphogenesis and that normal sterol composition is required for this suppression.	sterol methyltransferase 2 (SMT2); FUNCTIONS IN: S-adenosylmethionine-dependent methyltransferase activity; INVOLVED IN: xylem and phloem pattern formation, negative regulation of DNA endoreduplication, multidimensional cell growth, sterol biosynthetic process, pattern specification process; LOCATED IN: endoplasmic reticulum; EXPRESSED IN: 30 plant structures; EXPRESSED DURING: 14 growth stages; …	hormone metabolism.brassinosteroid.synthesis-degradation.sterols.SMT2	97.5687	69.186	48.8902	46.551	-0.489946	-0.982372	-0.561706	-0.06928	0.00617543	6.22837e-16	0.00399027	1
AT1G65390	phloem protein 2 A5	0	phloem protein 2 A5 (PP2-A5); FUNCTIONS IN: carbohydrate binding; INVOLVED IN: signal transduction, defense response, innate immune response; LOCATED IN: intrinsic to membrane, chloroplast; EXPRESSED IN: 21 plant structures; EXPRESSED DURING: 12 growth stages; CONTAINS InterPro DOMAIN/s: Toll-Interleukin receptor (InterPro:IPR000157); BEST Arabidopsis thaliana protein match is: phloem protein 2-A…	stress.biotic.receptors	129.794	69.6755	23.983	26.0163	-0.888013	-2.38827	-1.38738	0.112881	5.62653e-07	4.25152e-64	1.69771e-17	0.822309
AT1G65960	glutamate decarboxylase 2	glutamate decarboxylase (GAD2)	glutamate decarboxylase 2 (GAD2); CONTAINS InterPro DOMAIN/s: Pyridoxal phosphate-dependent transferase, major domain (InterPro:IPR015424), Pyridoxal phosphate-dependent decarboxylase (InterPro:IPR002129), Glutamate decarboxylase (InterPro:IPR010107), Pyridoxal phosphate-dependent transferase, major region, subdomain 1 (InterPro:IPR015421); BEST Arabidopsis thaliana protein match is: glutamate de…	amino acid metabolism.synthesis.central amino acid metabolism.GABA.Glutamate decarboxylase	598.303	389.109	297.185	252.555	-0.619409	-1.00708	-0.62158	-0.233911	0.00428412	7.2917e-11	2.10222e-06	0.382935
AT2G01860	Tetratricopeptide repeat (TPR)-like superfamily protein	0	EMBRYO DEFECTIVE 975 (EMB975); FUNCTIONS IN: molecular_function unknown; INVOLVED IN: biological_process unknown; LOCATED IN: chloroplast; EXPRESSED IN: 22 plant structures; EXPRESSED DURING: 13 growth stages; CONTAINS InterPro DOMAIN/s: Pentatricopeptide repeat (InterPro:IPR002885); BEST Arabidopsis thaliana protein match is: LATERAL ORGAN JUNCTION (TAIR:AT2G39230.1); Has 35333 Blast hits to 341…	not assigned.no ontology.pentatricopeptide (PPR) repeat-containing protein	24.7292	15.5411	7.41689	5.81961	-0.637351	-1.61204	-1.27829	-0.303599	0.00180439	6.95305e-26	1.20697e-11	0.518673
AT2G17740	Cysteine/Histidine-rich C1 domain family protein	0	Cysteine/Histidine-rich C1 domain family protein; CONTAINS InterPro DOMAIN/s: DC1 (InterPro:IPR004146), C1-like (InterPro:IPR011424); BEST Arabidopsis thaliana protein match is: Cysteine/Histidine-rich C1 domain family protein (TAIR:AT2G44370.1); Has 1973 Blast hits to 753 proteins in 27 species: Archae - 0; Bacteria - 0; Metazoa - 2; Fungi - 2; Plants - 1961; Viruses - 0; Other Eukaryotes - 8 (s…	not assigned.no ontology.DC1 domain containing protein	8.0603	1.93119	0.263051	0.11061	-1.62807	-2.84265	-1.40014	-0.185561	0.000313119	7.05547e-21	8.28751e-12	0.642009
AT3G05900	neurofilament protein-related	0	neurofilament protein-related; FUNCTIONS IN: molecular_function unknown; INVOLVED IN: biological_process unknown; LOCATED IN: cellular_component unknown; EXPRESSED IN: 22 plant structures; EXPRESSED DURING: 14 growth stages; Has 108105 Blast hits to 59732 proteins in 2949 species: Archae - 957; Bacteria - 23784; Metazoa - 40626; Fungi - 12056; Plants - 5351; Viruses - 591; Other Eukaryotes - 2474…	not assigned.no ontology	75.9384	50.7789	27.4935	18.736	-0.571341	-1.43307	-1.39153	-0.5298	0.00164339	1.81258e-26	8.37256e-08	0.212643
AT3G11110	RING/U-box superfamily protein	0	RING/U-box superfamily protein; FUNCTIONS IN: zinc ion binding; EXPRESSED IN: stem, cotyledon, leaf whorl, leaf, stamen; EXPRESSED DURING: LP.06 six leaves visible, LP.04 four leaves visible, LP.10 ten leaves visible, petal differentiation and expansion stage, LP.08 eight leaves visible; CONTAINS InterPro DOMAIN/s: Zinc finger, RING-type (InterPro:IPR001841), Zinc finger, C3HC4 RING-type (InterPr…	protein.degradation.ubiquitin.E3.RING	12.9524	7.09546	1.78785	3.04934	-0.785331	-2.32329	-0.999425	0.538538	0.00100715	1.77211e-35	2.73026e-06	0.051305
AT3G19680	Protein of unknown function (DUF1005)	0	Protein of unknown function (DUF1005); LOCATED IN: plasma membrane; EXPRESSED IN: 22 plant structures; EXPRESSED DURING: 13 growth stages; CONTAINS InterPro DOMAIN/s: Protein of unknown function DUF1005 (InterPro:IPR010410); BEST Arabidopsis thaliana protein match is: Protein of unknown function (DUF1005) (TAIR:AT1G50040.1); Has 782 Blast hits to 189 proteins in 38 species: Archae - 0; Bacteria -…	not assigned.unknown	34.9454	24.7257	15.8768	14.6484	-0.482593	-1.09076	-0.717197	-0.109029	0.00786816	7.10101e-18	0.00836067	1
AT4G12420	Cupredoxin superfamily protein	Encodes a protein of unknown function involved in directed root tip growth. It is a member of 19-member gene family and is distantly related structurally to the multiple-copper oxidases ascorbate oxidase and laccase, though it lacks the copper-binding domains. The protein is glycosylated and GPI-anchored. It is localized to the plasma membrane and the cell wall. The gene is expressed most strongl…	SKU5; FUNCTIONS IN: oxidoreductase activity, copper ion binding; INVOLVED IN: cell tip growth; LOCATED IN: in 7 components; EXPRESSED IN: 26 plant structures; EXPRESSED DURING: 14 growth stages; CONTAINS InterPro DOMAIN/s: Multicopper oxidase, type 3 (InterPro:IPR011707), Cupredoxin (InterPro:IPR008972), Multicopper oxidase, type 2 (InterPro:IPR011706), Multicopper oxidase, type 1 (InterPro:IPR00…	development.unspecified	250.834	177.592	72.0864	71.2034	-0.495801	-1.7848	-1.30653	-0.0175352	0.00686995	2.06677e-53	1.97846e-17	1
AT4G14630	germin-like protein 9	germin-like protein with N-terminal signal sequence that may target it to the vacuole, plasma membrane and/or outside the cell.	germin-like protein 9 (GLP9); FUNCTIONS IN: manganese ion binding, nutrient reservoir activity; INVOLVED IN: response to salt stress; LOCATED IN: extracellular region, plasma membrane, plant-type vacuole; EXPRESSED IN: stem, hypocotyl, sepal, root, stamen; EXPRESSED DURING: 4 anthesis; CONTAINS InterPro DOMAIN/s: Cupin, RmlC-type (InterPro:IPR011051), Cupin 1 (InterPro:IPR006045), Germin (InterPr…	stress.abiotic.unspecified	12.294	6.10915	1.75396	1.42514	-0.90303	-2.2712	-1.55161	-0.183438	0.00545881	3.42691e-17	3.80644e-09	1
AT4G20970	basic helix-loop-helix (bHLH) DNA-binding superfamily protein	0	basic helix-loop-helix (bHLH) DNA-binding superfamily protein; FUNCTIONS IN: DNA binding, sequence-specific DNA binding transcription factor activity; INVOLVED IN: defense response to fungus, regulation of transcription; LOCATED IN: nucleus; CONTAINS InterPro DOMAIN/s: Helix-loop-helix DNA-binding domain (InterPro:IPR001092), Helix-loop-helix DNA-binding (InterPro:IPR011598); BEST Arabidopsis tha…	RNA.regulation of transcription.bHLH,Basic Helix-Loop-Helix family	31.1309	13.1786	10.2036	6.92397	-1.18024	-1.52	-0.839425	-0.499671	8.0992e-06	9.18077e-08	6.3095e-06	0.336958
AT4G23290	cysteine-rich RLK (RECEPTOR-like protein kinase) 21	Encodes a cysteine-rich receptor-like protein kinase.	cysteine-rich RLK (RECEPTOR-like protein kinase) 21 (CRK21); FUNCTIONS IN: kinase activity; INVOLVED IN: protein amino acid phosphorylation; LOCATED IN: mitochondrion; EXPRESSED IN: 11 plant structures; EXPRESSED DURING: 8 growth stages; CONTAINS InterPro DOMAIN/s: Protein kinase, ATP binding site (InterPro:IPR017441), Serine/threonine-protein kinase domain (InterPro:IPR002290), Protein of unknow…	signalling.receptor kinases.DUF 26	59.4889	27.8117	19.9282	19.3089	-1.07001	-1.53122	-0.504543	-0.0433368	6.68865e-05	2.20382e-13	0.00109868	1
AT4G23300	cysteine-rich RLK (RECEPTOR-like protein kinase) 22	Encodes a cysteine-rich receptor-like protein kinase.	cysteine-rich RLK (RECEPTOR-like protein kinase) 22 (CRK22); FUNCTIONS IN: kinase activity; INVOLVED IN: protein amino acid phosphorylation; LOCATED IN: endomembrane system; EXPRESSED IN: 8 plant structures; EXPRESSED DURING: 7 growth stages; CONTAINS InterPro DOMAIN/s: Protein kinase, ATP binding site (InterPro:IPR017441), Protein kinase, catalytic domain (InterPro:IPR000719), Protein of unknown…	signalling.receptor kinases.DUF 26	36.5178	22.9525	10.5401	12.5597	-0.647396	-1.70091	-0.820853	0.232665	0.00209392	1.70661e-28	2.85003e-07	0.342407
AT4G27030	fatty acid desaturase A	Encodes an unusual palmitate desaturase that is highly substrate specific. It introduces a delta-3 trans double bond at palmitate at the sn-2 position of phosphatidylglycerol.	fatty acid desaturase A (FADA); FUNCTIONS IN: Delta 3-trans hexadecenoic acid phosphatidylglycerol desaturase activity; INVOLVED IN: response to karrikin, phosphatidylglycerol metabolic process, unsaturated fatty acid biosynthetic process; LOCATED IN: chloroplast; EXPRESSED IN: 20 plant structures; EXPRESSED DURING: 13 growth stages; CONTAINS InterPro DOMAIN/s: Kua-ubiquitin conjugating enzyme hy…	not assigned.unknown	59.8184	36.934	19.6836	22.9216	-0.681015	-1.55602	-0.665176	0.20983	0.000273176	4.70625e-31	3.5992e-06	0.268931
AT4G37530	Peroxidase superfamily protein	0	Peroxidase superfamily protein; FUNCTIONS IN: protein binding, peroxidase activity; INVOLVED IN: response to salt stress; LOCATED IN: endomembrane system; EXPRESSED IN: root; CONTAINS InterPro DOMAIN/s: Haem peroxidase (InterPro:IPR010255), Plant peroxidase (InterPro:IPR000823), Peroxidases heam-ligand binding site (InterPro:IPR019793), Haem peroxidase, plant/fungal/bacterial (InterPro:IPR002016)…	misc.peroxidases	31.1365	18.2441	8.38609	7.30451	-0.739798	-1.77562	-1.21245	-0.17663	0.00739795	3.71629e-15	3.8497e-13	0.950889
AT5G25260	SPFH/Band 7/PHB domain-containing membrane-associated protein family	0	SPFH/Band 7/PHB domain-containing membrane-associated protein family; FUNCTIONS IN: molecular_function unknown; INVOLVED IN: biological_process unknown; LOCATED IN: plasma membrane; EXPRESSED IN: cultured cell; CONTAINS InterPro DOMAIN/s: Band 7 protein (InterPro:IPR001107); BEST Arabidopsis thaliana protein match is: SPFH/Band 7/PHB domain-containing membrane-associated protein family (TAIR:AT5G…	not assigned.unknown	29.0472	7.57859	0.727777	0.673354	-1.80842	-4.12024	-2.358	-0.0461742	0.0098603	1.90292e-26	8.43345e-13	1
AT5G28020	cysteine synthase D2	Encodes cysteine synthase CysD2.	cysteine synthase D2 (CYSD2); FUNCTIONS IN: cysteine synthase activity; INVOLVED IN: cysteine biosynthetic process from serine, cysteine biosynthetic process, metabolic process; EXPRESSED IN: 21 plant structures; EXPRESSED DURING: 13 growth stages; CONTAINS InterPro DOMAIN/s: Cysteine synthase/cystathionine beta-synthase P-phosphate-binding site (InterPro:IPR001216), Cysteine synthase A (InterPro…	amino acid metabolism.synthesis.serine-glycine-cysteine group.cysteine.OASTL	57.3497	38.6047	22.1162	24.6611	-0.559052	-1.33582	-0.626087	0.15068	0.000716094	8.23318e-28	8.13166e-06	0.510653
AT5G45820	CBL-interacting protein kinase 20	Encodes a CBL-interacting serine/threonine protein kinase comprised of an N-terminal kinase catalytic domain similar to SNF1/AMPK and a unique C-terminal regulatory domain.	CBL-interacting protein kinase 20 (CIPK20); CONTAINS InterPro DOMAIN/s: Protein kinase, ATP binding site (InterPro:IPR017441), Serine/threonine-protein kinase domain (InterPro:IPR002290), NAF/FISL domain (InterPro:IPR018451), Serine/threonine-protein kinase-like domain (InterPro:IPR017442), Protein kinase-like domain (InterPro:IPR011009), Serine/threonine-protein kinase, active site (InterPro:IPR…	protein.postranslational modification	100.029	71.1003	32.4533	26.0436	-0.486692	-1.59455	-1.41472	-0.306858	0.00968485	3.19104e-36	3.69828e-24	0.245065
AT5G57540	xyloglucan endotransglucosylase/hydrolase 13	Encodes a xyloglucan endotransglucosylase/hydrolase with only only the endotransglucosylase (XET; EC 2.4.1.207) activity towards xyloglucan and non-detectable endohydrolytic (XEH; EC 3.2.1.151) activity.	xyloglucan endotransglucosylase/hydrolase 13 (XTH13); FUNCTIONS IN: hydrolase activity, acting on glycosyl bonds, xyloglucan endotransglucosylase activity; INVOLVED IN: xyloglucan metabolic process; LOCATED IN: endomembrane system, apoplast, cell wall; CONTAINS InterPro DOMAIN/s: Xyloglucan endotransglucosylase/hydrolase (InterPro:IPR016455), Beta-glucanase (InterPro:IPR008264), Xyloglucan endo-t…	cell wall.modification	1.48623	0.375674	0.019279	0.0246546	-0.853823	-1.28641	-0.425001	0.00758862	0.00968415	5.80396e-13	0.00884612	1
AT5G65730	xyloglucan endotransglucosylase/hydrolase 6	0	xyloglucan endotransglucosylase/hydrolase 6 (XTH6); FUNCTIONS IN: hydrolase activity, acting on glycosyl bonds, hydrolase activity, hydrolyzing O-glycosyl compounds, xyloglucan:xyloglucosyl transferase activity; INVOLVED IN: response to water deprivation; LOCATED IN: endomembrane system, cell wall, apoplast; EXPRESSED IN: 21 plant structures; EXPRESSED DURING: 14 growth stages; CONTAINS InterPro …	cell wall.modification	136.804	76.4076	31.674	36.46	-0.832073	-2.0764	-1.04712	0.197206	2.25614e-06	4.29163e-50	2.03673e-14	0.347074
AT1G04000	0	0	unknown protein; BEST Arabidopsis thaliana protein match is: unknown protein (TAIR:AT5G44060.1); Has 62 Blast hits to 62 proteins in 10 species: Archae - 0; Bacteria - 0; Metazoa - 0; Fungi - 0; Plants - 62; Viruses - 0; Other Eukaryotes - 0 (source: NCBI BLink).	not assigned.unknown	19.0125	32.42	11.4423	11.6532	0.739807	-0.685653	-1.40121	0.0242459	0.000194675	4.16377e-06	6.44965e-17	1
AT1G06160	octadecanoid-responsive Arabidopsis AP2/ERF 59	encodes a member of the ERF (ethylene response factor) subfamily B-3 of ERF/AP2 transcription factor family. The protein contains one AP2 domain. There are 18 members in this subfamily including ATERF-1, ATERF-2, AND ATERF-5.	octadecanoid-responsive Arabidopsis AP2/ERF 59 (ORA59); CONTAINS InterPro DOMAIN/s: DNA-binding, integrase-type (InterPro:IPR016177), Pathogenesis-related transcriptional factor/ERF, DNA-binding (InterPro:IPR001471); BEST Arabidopsis thaliana protein match is: ethylene-responsive element binding factor 15 (TAIR:AT2G31230.1); Has 6527 Blast hits to 6261 proteins in 388 species: Archae - 0; Bacteri…	hormone metabolism.ethylene.signal transduction	7.56159	22.5942	1.90959	3.09873	1.46248	-1.55706	-2.52518	0.49436	1.16818e-14	3.8426e-16	7.51896e-48	0.10583
AT1G13110	cytochrome P450, family 71 subfamily B, polypeptide 7	member of CYP71B	cytochrome P450, family 71 subfamily B, polypeptide 7 (CYP71B7); FUNCTIONS IN: electron carrier activity, monooxygenase activity, iron ion binding, oxygen binding, heme binding; INVOLVED IN: oxidation reduction; EXPRESSED IN: 22 plant structures; EXPRESSED DURING: 13 growth stages; CONTAINS InterPro DOMAIN/s: Cytochrome P450 (InterPro:IPR001128), Cytochrome P450, E-class, group I (InterPro:IPR002…	misc.cytochrome P450	50.3659	79.2354	8.9773	8.58785	0.643426	-2.36409	-3.06496	-0.0574417	0.00251695	1.03829e-71	4.30998e-103	1
AT1G15960	NRAMP metal ion transporter 6	member of Nramp2 family	NRAMP metal ion transporter 6 (NRAMP6); FUNCTIONS IN: inorganic anion transmembrane transporter activity, metal ion transmembrane transporter activity; INVOLVED IN: cellular metal ion homeostasis, metal ion transport; LOCATED IN: membrane; EXPRESSED IN: 12 plant structures; EXPRESSED DURING: LP.06 six leaves visible, LP.04 four leaves visible, 4 anthesis, petal differentiation and expansion stage…	transport.metal	15.0297	26.7116	9.41304	9.46937	0.789744	-0.622352	-1.40431	0.00778305	0.000418396	2.50742e-05	7.96531e-19	1
AT1G49570	Peroxidase superfamily protein	0	Peroxidase superfamily protein; FUNCTIONS IN: peroxidase activity, heme binding; INVOLVED IN: oxidation reduction, response to oxidative stress; LOCATED IN: endomembrane system; EXPRESSED IN: leaf lamina base, leaf whorl, hypocotyl, sepal, root; EXPRESSED DURING: 4 anthesis; CONTAINS InterPro DOMAIN/s: Haem peroxidase (InterPro:IPR010255), Plant peroxidase (InterPro:IPR000823), Peroxidases heam-l…	misc.peroxidases	11.627	48.7583	0.603309	0.731407	1.97843	-2.97739	-4.84492	0.110892	1.0847e-08	1.95901e-57	3.00983e-54	1
AT1G58602	LRR and NB-ARC domains-containing disease resistance protein	0	LRR and NB-ARC domains-containing disease resistance protein; FUNCTIONS IN: ATP binding; INVOLVED IN: defense response, apoptosis; CONTAINS InterPro DOMAIN/s: NB-ARC (InterPro:IPR002182), Disease resistance protein (InterPro:IPR000767); BEST Arabidopsis thaliana protein match is: Disease resistance protein (CC-NBS-LRR class) family (TAIR:AT1G59218.2); Has 17665 Blast hits to 14865 proteins in 568…	stress.biotic.PR-proteins	161.407	252.325	118.41	102.941	0.641379	-0.443687	-1.28523	-0.200163	0.00835825	0.00142138	1.03849e-18	0.628406
AT1G62770	Plant invertase/pectin methylesterase inhibitor superfamily protein	0	Plant invertase/pectin methylesterase inhibitor superfamily protein; FUNCTIONS IN: enzyme inhibitor activity, pectinesterase inhibitor activity, pectinesterase activity; INVOLVED IN: biological_process unknown; LOCATED IN: endomembrane system; EXPRESSED IN: 16 plant structures; EXPRESSED DURING: 8 growth stages; CONTAINS InterPro DOMAIN/s: Pectinesterase inhibitor (InterPro:IPR006501); BEST Arabi…	misc.invertase/pectin methylesterase inhibitor family protein	21.7193	37.2769	10.7163	10.1487	0.752555	-0.955397	-1.77959	-0.0716411	0.00589274	3.20741e-08	7.75739e-26	1
AT1G66725	MIR163; miRNA	Encodes a microRNA that targets several SAMT family members. miR163, is highly expressed in A. thaliana diploids but down-regulated in A. thaliana autotetraploids and repressed in A. arenosa and A. suecica. MicroRNAs are regulatory RNAs with a mature length of ~21-nucleotides that are processed from hairpin precursors by Dicer-like enzymes. MicroRNAs can negatively regulate gene expression by att…	0	micro RNA, natural antisense etc	17.2212	27.8787	5.36801	6.22315	0.664383	-1.51671	-1.9993	0.181784	0.00304847	1.42192e-12	8.77088e-28	0.888277
AT1G68410	Protein phosphatase 2C family protein	0	Protein phosphatase 2C family protein; FUNCTIONS IN: protein serine/threonine phosphatase activity, catalytic activity; INVOLVED IN: biological_process unknown; LOCATED IN: cellular_component unknown; EXPRESSED IN: 22 plant structures; EXPRESSED DURING: 12 growth stages; CONTAINS InterPro DOMAIN/s: Protein phosphatase 2C-related (InterPro:IPR001932), Protein phosphatase 2C (InterPro:IPR015655), P…	protein.postranslational modification	57.0057	91.2943	42.7886	37.3128	0.670046	-0.405641	-1.26841	-0.192728	0.00205222	0.00327277	1.76568e-22	0.62028
AT1G72360	Integrase-type DNA-binding superfamily protein	encodes a member of the ERF (ethylene response factor) subfamily B-2 of ERF/AP2 transcription factor family. The protein contains one AP2 domain. There are 5 members in this subfamily including RAP2.2 AND RAP2.12.	HYPOXIA RESPONSIVE ERF (ETHYLENE RESPONSE FACTOR) 1 (HRE1); CONTAINS InterPro DOMAIN/s: DNA-binding, integrase-type (InterPro:IPR016177), Pathogenesis-related transcriptional factor/ERF, DNA-binding (InterPro:IPR001471); BEST Arabidopsis thaliana protein match is: Integrase-type DNA-binding superfamily protein (TAIR:AT2G47520.1); Has 6115 Blast hits to 5780 proteins in 251 species: Archae - 0; Ba…	RNA.regulation of transcription.AP2/EREBP, APETALA2/Ethylene-responsive element binding protein family	20.9829	39.9271	4.26862	6.44013	0.896673	-2.06088	-2.45966	0.497901	7.80284e-06	7.89585e-36	1.04083e-56	0.0414791
AT2G04040	MATE efflux family protein	AtDTX1 (At2g04040) has been identified as a detoxifying efflux carrier for plant-derived antibiotics and other toxic compounds, including CD2+.	TX1; CONTAINS InterPro DOMAIN/s: MATE family transporter related protein (InterPro:IPR015521), Multi antimicrobial extrusion protein MatE (InterPro:IPR002528); BEST Arabidopsis thaliana protein match is: MATE efflux family protein (TAIR:AT2G04080.1); Has 9657 Blast hits to 9581 proteins in 1940 species: Archae - 182; Bacteria - 6693; Metazoa - 146; Fungi - 326; Plants - 1322; Viruses - 0; Other E…	transport.misc	67.4236	141.117	40.1159	47.5918	1.05451	-0.734798	-1.54829	0.241016	7.5048e-10	7.04809e-08	4.05031e-33	0.216492
AT2G16005	MD-2-related lipid recognition domain-containing protein	0	MD-2-related lipid recognition domain-containing protein; FUNCTIONS IN: molecular_function unknown; INVOLVED IN: biological_process unknown; LOCATED IN: endomembrane system; EXPRESSED IN: root; CONTAINS InterPro DOMAIN/s: MD-2-related lipid-recognition (InterPro:IPR003172); BEST Arabidopsis thaliana protein match is: MD-2-related lipid recognition domain-containing protein (TAIR:AT3G44100.1); Has…	not assigned.no ontology	6.27499	20.8169	2.81237	2.03347	1.58443	-0.932255	-2.8464	-0.329718	5.30647e-05	0.00658406	2.08441e-45	0.581216
AT2G16500	arginine decarboxylase 1	encodes a arginine decarboxylase (ADC), a rate-limiting enzyme that catalyzes the first step of polyamine (PA) biosynthesis via ADC pathway in Arabidopsis thaliana. Arabidopsis genome has two ADC paralogs, ADC1 and ADC2. Double mutant analysis showed that ADC genes are essential for the production of PA, and are required for normal seed development. Promoter region of ADC1 contains 742-bp AT-rich…	arginine decarboxylase 1 (ADC1); CONTAINS InterPro DOMAIN/s: Orn/DAP/Arg decarboxylase 2, C-terminal (InterPro:IPR022643), Orn/DAP/Arg decarboxylase 2, conserved site (InterPro:IPR022657), Orn/DAP/Arg decarboxylase 2, pyridoxal-phosphate binding site (InterPro:IPR022653), Ornithine/DAP/Arg decarboxylase (InterPro:IPR000183), Arginine decarboxylase (InterPro:IPR002985), Orn/DAP/Arg decarboxylase 2…	polyamine metabolism.synthesis.arginine decarboxylase	145.534	249.498	94.4753	87.5168	0.773557	-0.61804	-1.50077	-0.109177	0.000173767	3.40311e-06	1.31875e-33	0.993618
AT2G17710	0	0	unknown protein; Has 39 Blast hits to 39 proteins in 14 species: Archae - 0; Bacteria - 0; Metazoa - 0; Fungi - 0; Plants - 39; Viruses - 0; Other Eukaryotes - 0 (source: NCBI BLink).	not assigned.unknown	20.8741	37.3912	9.62136	10.5283	0.811553	-1.04225	-1.7356	0.118211	0.000542688	2.67035e-14	2.74899e-24	0.798659
AT2G28570	0	0	unknown protein; Has 13 Blast hits to 13 proteins in 6 species: Archae - 0; Bacteria - 0; Metazoa - 0; Fungi - 0; Plants - 13; Viruses - 0; Other Eukaryotes - 0 (source: NCBI BLink).	not assigned.unknown	29.7308	45.7598	12.4077	16.1854	0.605585	-1.19662	-1.44408	0.358123	0.0059054	6.33308e-22	2.5386e-18	0.134207
AT2G29720	FAD/NAD(P)-binding oxidoreductase family protein	Encodes CTF2B.	CTF2B; FUNCTIONS IN: monooxygenase activity; INVOLVED IN: oxidation reduction; LOCATED IN: mitochondrion; EXPRESSED IN: pollen tube; CONTAINS InterPro DOMAIN/s: Monooxygenase, FAD-binding (InterPro:IPR002938); BEST Arabidopsis thaliana protein match is: FAD/NAD(P)-binding oxidoreductase family protein (TAIR:AT2G35660.1); Has 10342 Blast hits to 10313 proteins in 1526 species: Archae - 25; Bacteri…	misc.oxidases - copper, flavone etc	11.242	28.2912	7.27808	6.5171	1.25863	-0.564465	-1.96222	-0.13912	8.09639e-12	0.00104357	6.44898e-37	0.98057
AT3G23430	phosphate 1	mutant is deficient in the transfer of phosphate from root epidermal and cortical cells to the xylem. encodes protein with the mainly hydrophilic N-terminal and the C-terminal containing 6 potential membrane-spanning domains.	phosphate 1 (PHO1); INVOLVED IN: cellular response to phosphate starvation, phosphate transport; LOCATED IN: integral to membrane; EXPRESSED IN: 13 plant structures; EXPRESSED DURING: 6 growth stages; CONTAINS InterPro DOMAIN/s: EXS, C-terminal (InterPro:IPR004342), SPX, N-terminal (InterPro:IPR004331); BEST Arabidopsis thaliana protein match is: EXS (ERD1/XPR1/SYG1) family protein (TAIR:AT1G6874…	transport.phosphate	45.6181	91.5929	32.0177	31.0624	0.990012	-0.49765	-1.53002	-0.042356	0.000701789	0.000149827	7.04722e-15	1
AT3G53668	conserved peptide upstream open reading frame 51	Upstream open reading frames (uORFs) are small open reading frames found in the 5' UTR of a mature mRNA, and can potentially mediate translational regulation of the largest, or major, ORF (mORF). CPuORF51 represents a conserved upstream opening reading frame relative to major ORF AT3G53670.1	conserved peptide upstream open reading frame 51 (CPuORF51); LOCATED IN: endomembrane system; BEST Arabidopsis thaliana protein match is: conserved peptide upstream open reading frame 52 (TAIR:AT2G37478.1); Has 30201 Blast hits to 17322 proteins in 780 species: Archae - 12; Bacteria - 1396; Metazoa - 17338; Fungi - 3422; Plants - 5037; Viruses - 0; Other Eukaryotes - 2996 (source: NCBI BLink).	not assigned.unknown	5.81024	14.5857	2.3768	3.85959	1.19445	-1.01205	-1.68132	0.525178	0.00658929	0.00252688	1.52011e-08	0.360588
AT4G12545	Bifunctional inhibitor/lipid-transfer protein/seed storage 2S albumin superfamily protein	0	Bifunctional inhibitor/lipid-transfer protein/seed storage 2S albumin superfamily protein; FUNCTIONS IN: molecular_function unknown; INVOLVED IN: lipid transport; LOCATED IN: endomembrane system; CONTAINS InterPro DOMAIN/s: Bifunctional inhibitor/plant lipid transfer protein/seed storage (InterPro:IPR016140), Plant lipid transfer protein/seed storage/trypsin-alpha amylase inhibitor (InterPro:IPR0…	misc.protease inhibitor/seed storage/lipid transfer protein (LTP) family protein	7.67839	14.6768	1.70696	1.68641	0.853131	-1.68075	-2.54488	-0.0109947	0.00665121	3.63468e-08	3.76453e-30	1
AT4G12550	Auxin-Induced in Root cultures 1	isolated from differential screening of a cDNA library from auxin-treated root culture. encodes a protein that is related to a large family of proteins that consist of a proline-rich or glycine-rich N-terminus and a hydrophobic, possibly membrane spanning C-terminus.	Auxin-Induced in Root cultures 1 (AIR1); FUNCTIONS IN: lipid binding; INVOLVED IN: response to auxin stimulus, lateral root morphogenesis, lipid transport; LOCATED IN: endomembrane system; EXPRESSED IN: hypocotyl, root; CONTAINS InterPro DOMAIN/s: Bifunctional inhibitor/plant lipid transfer protein/seed storage (InterPro:IPR016140), Plant lipid transfer protein/seed storage/trypsin-alpha amylase …	misc.protease inhibitor/seed storage/lipid transfer protein (LTP) family protein	7.66741	22.8346	2.41317	2.14365	1.45938	-1.34449	-2.92254	-0.118671	3.2615e-09	4.57415e-13	3.73974e-30	1
AT4G33420	Peroxidase superfamily protein	0	Peroxidase superfamily protein; FUNCTIONS IN: peroxidase activity, heme binding; INVOLVED IN: response to oxidative stress, oxidation reduction; EXPRESSED IN: 20 plant structures; EXPRESSED DURING: 10 growth stages; CONTAINS InterPro DOMAIN/s: Haem peroxidase (InterPro:IPR010255), Plant peroxidase (InterPro:IPR000823), Peroxidases heam-ligand binding site (InterPro:IPR019793), Haem peroxidase, pl…	misc.peroxidases	26.8711	41.3628	10.7448	8.87449	0.604027	-1.24675	-2.10102	-0.250242	0.00626438	1.04147e-15	1.39375e-49	0.63219
AT5G19890	Peroxidase superfamily protein	0	Peroxidase superfamily protein; FUNCTIONS IN: peroxidase activity, heme binding; INVOLVED IN: oxidation reduction, response to oxidative stress; LOCATED IN: nucleus, cytoplasm; EXPRESSED IN: 17 plant structures; EXPRESSED DURING: 10 growth stages; CONTAINS InterPro DOMAIN/s: Haem peroxidase (InterPro:IPR010255), Plant peroxidase (InterPro:IPR000823), Peroxidases heam-ligand binding site (InterPro…	misc.peroxidases	15.2989	66.7501	0.163116	0.352209	2.05545	-3.80871	-5.64683	0.217324	3.30368e-08	6.85308e-75	2.17474e-69	0.654428
AT5G22140	FAD/NAD(P)-binding oxidoreductase family protein	0	FAD/NAD(P)-binding oxidoreductase family protein; FUNCTIONS IN: electron carrier activity, oxidoreductase activity, FAD binding; INVOLVED IN: oxidation reduction; LOCATED IN: plasma membrane; CONTAINS InterPro DOMAIN/s: FAD-dependent pyridine nucleotide-disulphide oxidoreductase (InterPro:IPR013027), Pyridine nucleotide-disulphide oxidoreductase, NAD-binding region (InterPro:IPR001327); BEST Arab…	not assigned.no ontology	45.1047	76.9805	16.9229	12.0719	0.758199	-1.36311	-2.57665	-0.455337	0.00786816	1.50933e-17	2.85843e-23	0.401482
AT5G44430	plant defensin 1.2C	Predicted to encode a PR (pathogenesis-related) protein. Belongs to the plant defensin (PDF) family with the following members: At1g75830/PDF1.1, At5g44420/PDF1.2a, At2g26020/PDF1.2b, At5g44430/PDF1.2c, At2g26010/PDF1.3, At1g19610/PDF1.4, At1g55010/PDF1.5, At2g02120/PDF2.1, At2g02100/PDF2.2, At2g02130/PDF2.3, At1g61070/PDF2.4, At5g63660/PDF2.5, At2g02140/PDF2.6, At5g38330/PDF3.1 and At4g30070/PDF…	plant defensin 1.2C (PDF1.2c); FUNCTIONS IN: molecular_function unknown; INVOLVED IN: defense response; LOCATED IN: endomembrane system, cell wall; CONTAINS InterPro DOMAIN/s: Gamma thionin (InterPro:IPR008176), Knottin (InterPro:IPR003614); BEST Arabidopsis thaliana protein match is: plant defensin 1.3 (TAIR:AT2G26010.1); Has 191 Blast hits to 191 proteins in 44 species: Archae - 0; Bacteria - 0…	stress.biotic.PR-proteins.plant defensins	0.695696	4.01721	0.0190787	0.0439271	1.56501	-0.734612	-2.26486	0.0347555	1.45056e-07	6.27318e-06	2.44799e-28	1
AT5G44568	0	0	unknown protein; FUNCTIONS IN: molecular_function unknown; INVOLVED IN: biological_process unknown; LOCATED IN: endomembrane system; Has 19 Blast hits to 19 proteins in 2 species: Archae - 0; Bacteria - 0; Metazoa - 0; Fungi - 0; Plants - 19; Viruses - 0; Other Eukaryotes - 0 (source: NCBI BLink).	not assigned.no ontology	8.45094	16.5506	4.28628	6.4315	0.892992	-0.838204	-1.23979	0.491401	0.00316034	0.000245358	7.77637e-14	0.0376961
AT5G45080	phloem protein 2-A6	0	phloem protein 2-A6 (PP2-A6); FUNCTIONS IN: carbohydrate binding; INVOLVED IN: signal transduction, defense response, innate immune response; LOCATED IN: intrinsic to membrane; EXPRESSED IN: 9 plant structures; EXPRESSED DURING: 9 growth stages; CONTAINS InterPro DOMAIN/s: Toll-Interleukin receptor (InterPro:IPR000157); BEST Arabidopsis thaliana protein match is: phloem protein 2-A8 (TAIR:AT5G450…	stress.biotic.receptors	1.17	3.51176	0.358736	0.290394	1.05599	-0.675429	-1.80588	-0.0744529	0.000723	0.000774459	6.1137e-17	1
AT5G48570	FKBP-type peptidyl-prolyl cis-trans isomerase family protein	0	FKBP-type peptidyl-prolyl cis-trans isomerase family protein; FUNCTIONS IN: FK506 binding, peptidyl-prolyl cis-trans isomerase activity, calmodulin binding; INVOLVED IN: protein folding; LOCATED IN: vacuole; EXPRESSED IN: 25 plant structures; EXPRESSED DURING: 14 growth stages; CONTAINS InterPro DOMAIN/s: Tetratricopeptide TPR-1 (InterPro:IPR001440), Tetratricopeptide-like helical (InterPro:IPR01…	cell.cycle.peptidylprolyl isomerase	18.9036	40.7928	7.44308	5.59554	1.07023	-1.23719	-2.66369	-0.356279	8.86833e-05	2.90805e-10	1.95656e-46	0.426738
AT5G51440	HSP20-like chaperones superfamily protein	0	HSP20-like chaperones superfamily protein; CONTAINS InterPro DOMAIN/s: Heat shock protein Hsp20 (InterPro:IPR002068), HSP20-like chaperone (InterPro:IPR008978); BEST Arabidopsis thaliana protein match is: mitochondrion-localized small heat shock protein 23.6 (TAIR:AT4G25200.1); Has 3995 Blast hits to 3995 proteins in 1037 species: Archae - 138; Bacteria - 2214; Metazoa - 5; Fungi - 114; Plants - …	stress.abiotic.heat	10.6218	36.2214	7.02065	5.7925	1.6793	-0.535042	-2.45412	-0.239775	2.30232e-15	0.00777232	7.05439e-48	0.702347
AT5G63600	flavonol synthase 5	encodes a protein whose sequence is similar to flavonol synthase	flavonol synthase 5 (FLS5); CONTAINS InterPro DOMAIN/s: Oxoglutarate/iron-dependent oxygenase (InterPro:IPR005123); BEST Arabidopsis thaliana protein match is: flavonol synthase 1 (TAIR:AT5G08640.2); Has 8358 Blast hits to 8322 proteins in 997 species: Archae - 0; Bacteria - 1127; Metazoa - 81; Fungi - 889; Plants - 4892; Viruses - 0; Other Eukaryotes - 1369 (source: NCBI BLink).	secondary metabolism.flavonoids.flavonols.flavonol synthase (FLS)	97.9044	190.309	32.6216	37.6561	0.951799	-1.55665	-2.30714	0.201307	8.66126e-07	4.22462e-38	6.11912e-30	0.615366
AT1G01180	S-adenosyl-L-methionine-dependent methyltransferases superfamily protein	0	S-adenosyl-L-methionine-dependent methyltransferases superfamily protein; FUNCTIONS IN: methyltransferase activity; INVOLVED IN: lipid biosynthetic process; EXPRESSED IN: sperm cell, hypocotyl; CONTAINS InterPro DOMAIN/s: Rhamnosyl O-methyltransferase/Cephalosporin hydroxylase (InterPro:IPR007072); Has 274 Blast hits to 274 proteins in 51 species: Archae - 0; Bacteria - 75; Metazoa - 2; Fungi - 0…	not assigned.unknown	11.8456	12.9828	7.6595	6.6431	0.122389	-0.568913	-0.871427	-0.180126	1	0.000716041	9.26673e-06	0.901408
AT1G01300	Eukaryotic aspartyl protease family protein	0	Eukaryotic aspartyl protease family protein; FUNCTIONS IN: aspartic-type endopeptidase activity; INVOLVED IN: proteolysis, response to karrikin; LOCATED IN: membrane, plant-type cell wall; EXPRESSED IN: 22 plant structures; EXPRESSED DURING: 13 growth stages; CONTAINS InterPro DOMAIN/s: Peptidase aspartic (InterPro:IPR021109), Peptidase aspartic, catalytic (InterPro:IPR009007), Peptidase A1 (Inte…	protein.degradation.aspartate protease	35.7844	34.3826	16.8205	14.7333	-0.0560524	-1.04556	-1.16922	-0.179718	1	7.40421e-17	1.19849e-15	0.780924
AT1G01340	cyclic nucleotide gated channel 10	member of Cyclic nucleotide gated channel family	cyclic nucleotide gated channel 10 (CNGC10); FUNCTIONS IN: ion channel activity, cyclic nucleotide binding, calmodulin binding; INVOLVED IN: ion transport, transmembrane transport; LOCATED IN: membrane; EXPRESSED IN: 14 plant structures; EXPRESSED DURING: 10 growth stages; CONTAINS InterPro DOMAIN/s: Cyclic nucleotide-binding (InterPro:IPR000595), Ion transport (InterPro:IPR005821), Cyclic nucleo…	transport.cyclic nucleotide or calcium regulated channels	9.6622	16.0133	5.83632	5.74639	0.674155	-0.641214	-1.33447	-0.0191028	0.0392052	0.000993002	8.44887e-12	1
AT1G01430	TRICHOME BIREFRINGENCE-LIKE 25	Encodes a member of the TBL (TRICHOME BIREFRINGENCE-LIKE) gene family containing a plant-specific DUF231 (domain of unknown function) domain. TBL gene family has 46 members, two of which (TBR/AT5G06700 and TBL3/AT5G01360) have been shown to be involved in the synthesis and deposition of secondary wall cellulose, presumably by influencing the esterification state of pectic polymers. A nomenclature…	TRICHOME BIREFRINGENCE-LIKE 25 (TBL25); CONTAINS InterPro DOMAIN/s: Protein of unknown function DUF231, plant (InterPro:IPR004253); BEST Arabidopsis thaliana protein match is: TRICHOME BIREFRINGENCE-LIKE 26 (TAIR:AT4G01080.1); Has 1353 Blast hits to 1335 proteins in 35 species: Archae - 0; Bacteria - 0; Metazoa - 0; Fungi - 6; Plants - 1340; Viruses - 0; Other Eukaryotes - 7 (source: NCBI BLink).	not assigned.unknown	77.1484	62.5477	31.6327	31.3576	-0.298376	-1.2599	-0.973733	-0.0122138	0.214098	5.41324e-24	3.10518e-14	1
AT1G01540	Protein kinase superfamily protein	0	Protein kinase superfamily protein; FUNCTIONS IN: protein serine/threonine kinase activity, protein kinase activity, kinase activity, ATP binding; INVOLVED IN: protein amino acid phosphorylation; LOCATED IN: plasma membrane; EXPRESSED IN: 23 plant structures; EXPRESSED DURING: 13 growth stages; CONTAINS InterPro DOMAIN/s: Protein kinase, ATP binding site (InterPro:IPR017441), Serine/threonine-pro…	protein.postranslational modification.kinase.receptor like cytoplasmatic kinase V	60.8706	61.882	40.9797	37.6637	0.0233915	-0.559562	-0.701668	-0.118714	1	8.75574e-06	1.39903e-06	0.951394
AT1G01680	plant U-box 54	0	plant U-box 54 (PUB54); FUNCTIONS IN: ubiquitin-protein ligase activity; INVOLVED IN: response to stress, protein ubiquitination; LOCATED IN: ubiquitin ligase complex; CONTAINS InterPro DOMAIN/s: UspA (InterPro:IPR006016), U box domain (InterPro:IPR003613); BEST Arabidopsis thaliana protein match is: RING/U-box superfamily protein (TAIR:AT1G01660.1); Has 2251 Blast hits to 2122 proteins in 140 sp…	protein.degradation.ubiquitin.E3.RING	2.6107	1.14706	0.205415	0.136571	-0.749918	-1.58275	-0.917672	-0.084842	0.447292	2.60298e-09	0.00124418	1
AT1G01820	peroxin 11c	member of the peroxin11 (PEX11) gene family, integral to peroxisome membrane, controls peroxisome proliferation.	peroxin 11c (PEX11C); CONTAINS InterPro DOMAIN/s: Peroxisomal biogenesis factor 11 (InterPro:IPR008733); BEST Arabidopsis thaliana protein match is: peroxin 11D (TAIR:AT2G45740.3); Has 289 Blast hits to 289 proteins in 81 species: Archae - 0; Bacteria - 0; Metazoa - 46; Fungi - 41; Plants - 179; Viruses - 0; Other Eukaryotes - 23 (source: NCBI BLink).	cell.organisation	73.6113	77.6206	45.8613	49.6995	0.0755135	-0.670996	-0.632936	0.113574	1	1.44095e-08	4.91083e-06	0.607208
AT1G01940	Cyclophilin-like peptidyl-prolyl cis-trans isomerase family protein	0	Cyclophilin-like peptidyl-prolyl cis-trans isomerase family protein; FUNCTIONS IN: peptidyl-prolyl cis-trans isomerase activity; INVOLVED IN: protein folding; LOCATED IN: cellular_component unknown; EXPRESSED IN: 23 plant structures; EXPRESSED DURING: 13 growth stages; CONTAINS InterPro DOMAIN/s: Cyclophilin-like (InterPro:IPR015891), Peptidyl-prolyl cis-trans isomerase, cyclophilin-type (InterPr…	cell.cycle.peptidylprolyl isomerase	12.8918	15.1809	9.12201	8.96488	0.220052	-0.456741	-0.699365	-0.0225715	1	0.00412161	0.000622957	1
AT1G01960	SEC7-like guanine nucleotide exchange family protein	0	embryo sac development arrest 10 (EDA10); FUNCTIONS IN: binding, ARF guanyl-nucleotide exchange factor activity, guanyl-nucleotide exchange factor activity; INVOLVED IN: megagametogenesis; LOCATED IN: cytosol, nucleus; EXPRESSED IN: 23 plant structures; EXPRESSED DURING: 13 growth stages; CONTAINS InterPro DOMAIN/s: SEC7-like (InterPro:IPR000904), Armadillo-type fold (InterPro:IPR016024), Protein…	signalling.G-proteins	68.391	70.935	52.7908	49.4735	0.0519467	-0.367387	-0.511169	-0.0918349	1	0.00368618	0.000732994	1
AT1G01990	0	0	unknown protein; Has 32 Blast hits to 32 proteins in 6 species: Archae - 0; Bacteria - 0; Metazoa - 0; Fungi - 0; Plants - 32; Viruses - 0; Other Eukaryotes - 0 (source: NCBI BLink).	not assigned.unknown	29.0597	31.2019	19.7535	16.0754	0.0993157	-0.534477	-0.915227	-0.281434	1	5.75125e-05	1.79934e-10	0.314846
AT1G02120	GRAM domain family protein	Encodes VAD1 (Vascular Associated Death1), a regulator of cell death and defense responses in vascular tissues. VAD1 is a putative membrane associated protein and contains a GRAM domain. vad1 is a lesion mimic mutant that exhibits light conditional appearance of propagative HR (hypersensitive response)-like lesions along the vascular system.	VASCULAR ASSOCIATED DEATH1 (VAD1); INVOLVED IN: defense response to bacterium, negative regulation of programmed cell death; LOCATED IN: chloroplast; EXPRESSED IN: 24 plant structures; EXPRESSED DURING: 14 growth stages; CONTAINS InterPro DOMAIN/s: GRAM (InterPro:IPR004182); BEST Arabidopsis thaliana protein match is: C2 domain-containing protein / GRAM domain-containing protein (TAIR:AT3G59660.1…	stress.biotic	81.8547	91.4131	50.6061	48.4006	0.157514	-0.683042	-0.90357	-0.0630138	1	1.26413e-08	2.9474e-12	1
AT1G02260	Divalent ion symporter	0	Divalent ion symporter; FUNCTIONS IN: citrate transmembrane transporter activity, transporter activity; INVOLVED IN: citrate transport, transmembrane transport; LOCATED IN: endomembrane system, integral to membrane; EXPRESSED IN: 24 plant structures; EXPRESSED DURING: 13 growth stages; CONTAINS InterPro DOMAIN/s: Divalent ion symporter (InterPro:IPR004680); Has 9789 Blast hits to 6672 proteins in…	not assigned.no ontology	15.119	18.0501	9.88198	9.57899	0.241037	-0.566822	-0.848598	-0.0407393	0.955995	0.000150315	6.69712e-07	1
AT1G02360	Chitinase family protein	0	Chitinase family protein; FUNCTIONS IN: chitinase activity; INVOLVED IN: carbohydrate metabolic process, cell wall macromolecule catabolic process; LOCATED IN: endomembrane system; EXPRESSED IN: stem, cotyledon, leaf whorl, root; CONTAINS InterPro DOMAIN/s: Glycoside hydrolase, family 19 (InterPro:IPR016283), Glycoside hydrolase, family 19, catalytic (InterPro:IPR000726); BEST Arabidopsis thalian…	stress.biotic	18.0625	16.3753	3.81803	2.85844	-0.133701	-1.98422	-2.17095	-0.320426	1	1.26678e-27	8.01643e-22	0.64299
AT1G02430	ADP-ribosylation factor D1B	A member of ARF GTPase family. A thaliana has 21 members of this family, known to be essential for vesicle coating and uncoating and functions in GTP-binding. Gene encoding ADP-ribosylation factor and similar to other ARFs and ARF-like proteins.	ADP-ribosylation factor D1B (ARFD1B); FUNCTIONS IN: GTP binding; INVOLVED IN: N-terminal protein myristoylation; LOCATED IN: intracellular; CONTAINS InterPro DOMAIN/s: ADP-ribosylation factor (InterPro:IPR006688), Small GTPase SAR1-type (InterPro:IPR006687), ARF/SAR superfamily (InterPro:IPR006689); BEST Arabidopsis thaliana protein match is: ADP-ribosylation factor D1A (TAIR:AT1G02440.1); Has 88…	protein.postranslational modification	3.25557	4.19525	1.64552	1.41014	0.287843	-0.6858	-1.10807	-0.134433	1	0.00126321	1.75516e-05	1
AT1G02500	S-adenosylmethionine synthetase 1	encodes a S-adenosylmethionine synthetase. SAM1 is regulated by protein S-nitrosylation. The covalent binding of nitric oxide (NO) to the Cys114 residue inhibits the enzyme activity.	S-adenosylmethionine synthetase 1 (SAM1); FUNCTIONS IN: methionine adenosyltransferase activity; INVOLVED IN: response to cadmium ion, response to salt stress, ethylene biosynthetic process, S-adenosylmethionine biosynthetic process; LOCATED IN: cell wall, plasma membrane, membrane; EXPRESSED IN: 30 plant structures; EXPRESSED DURING: 17 growth stages; CONTAINS InterPro DOMAIN/s: S-adenosylmethio…	amino acid metabolism.synthesis.aspartate family.methionine.S-adenosylmethionine synthetase	457.092	463.273	271.371	256.034	0.0193364	-0.750062	-0.853016	-0.0836168	1	1.61915e-08	1.11732e-11	1
AT1G02640	beta-xylosidase 2	encodes a protein similar to a beta-xylosidase located in the extracellular matrix. This is a member of glycosyl hydrolase family 3 and has six other closely related members.	beta-xylosidase 2 (BXL2); FUNCTIONS IN: hydrolase activity, hydrolyzing O-glycosyl compounds; INVOLVED IN: carbohydrate metabolic process; LOCATED IN: plant-type cell wall; EXPRESSED IN: 23 plant structures; EXPRESSED DURING: 13 growth stages; CONTAINS InterPro DOMAIN/s: Glycoside hydrolase, family 3, N-terminal (InterPro:IPR001764), Glycoside hydrolase, family 3, C-terminal (InterPro:IPR002772),…	cell wall.degradation.mannan-xylose-arabinose-fucose	131.572	126.596	43.3625	43.194	-0.055192	-1.57936	-1.52966	-0.00548975	1	4.67337e-28	5.06882e-15	1
AT1G02690	importin alpha isoform 6	Putative importin alpha isoform. When overexpressed can rescue the impa-4 decreased transformation susceptibility phenotype.	importin alpha isoform 6 (IMPA-6); FUNCTIONS IN: protein transporter activity, binding; INVOLVED IN: intracellular protein transport, protein import into nucleus; LOCATED IN: nucleus, nuclear pore, cytoplasm; EXPRESSED IN: 20 plant structures; EXPRESSED DURING: 11 growth stages; CONTAINS InterPro DOMAIN/s: Importin-alpha-like, importin-beta-binding domain (InterPro:IPR002652), Armadillo-like heli…	protein.targeting.nucleus	17.7753	16.7592	9.70335	8.42374	-0.0802749	-0.810776	-0.914192	-0.183691	1	1.61039e-07	3.98531e-08	0.814269
AT1G02730	cellulose synthase-like D5	Encodes a gene similar to cellulose synthase. Knock-out mutant has reduced growth, reduced xylan level and reduced xylan synthase activity in stems.	cellulose synthase-like D5 (CSLD5); CONTAINS InterPro DOMAIN/s: Cellulose synthase (InterPro:IPR005150); BEST Arabidopsis thaliana protein match is: cellulose synthase-like D3 (TAIR:AT3G03050.1); Has 3375 Blast hits to 3003 proteins in 709 species: Archae - 13; Bacteria - 1269; Metazoa - 102; Fungi - 19; Plants - 1879; Viruses - 2; Other Eukaryotes - 91 (source: NCBI BLink).	cell wall.cellulose synthesis.cellulose synthase	23.6571	22.4394	10.2895	8.21515	-0.0730716	-1.12702	-1.34685	-0.292907	1	7.44164e-11	3.10682e-14	0.426738
AT1G02740	MRG family protein	0	MRG family protein; FUNCTIONS IN: chromatin binding; INVOLVED IN: chromatin assembly or disassembly; LOCATED IN: chromatin, nucleus; EXPRESSED IN: 15 plant structures; EXPRESSED DURING: 6 growth stages; CONTAINS InterPro DOMAIN/s: Histone H4 acetyltransferase, NuA4 complex, Eaf3/MRG15 subunit (InterPro:IPR017398), Tudor-like, plant (InterPro:IPR014002), MRG (InterPro:IPR008676), Chromo domain (In…	RNA.regulation of transcription.Histone acetyltransferases	8.83741	10.1655	5.21789	4.21049	0.1827	-0.661853	-1.09956	-0.255007	1	0.00014238	2.03036e-08	0.638526
AT1G02840	RNA-binding (RRM/RBD/RNP motifs) family protein	SR1 is a plant homologue of the human general/alternative splicing factor SF2/ASF.	SR1; FUNCTIONS IN: RNA binding, nucleotide binding, nucleic acid binding; LOCATED IN: interchromatin granule, nuclear speck, nucleus; EXPRESSED IN: 25 plant structures; EXPRESSED DURING: 15 growth stages; CONTAINS InterPro DOMAIN/s: RNA recognition motif, RNP-1 (InterPro:IPR000504), Nucleotide-binding, alpha-beta plait (InterPro:IPR012677); BEST Arabidopsis thaliana protein match is: RNA-binding …	RNA.processing.splicing	171.933	195.62	126.33	115.328	0.185196	-0.441639	-0.757209	-0.130374	1	0.000680653	5.1659e-08	0.908968
AT1G02900	rapid alkalinization factor 1	Member of a diversely expressed predicted peptide family showing sequence similarity to tobacco Rapid Alkalinization Factor (RALF), and is believed to play an essential role in the physiology of Arabidopsis. Consists of a single exon and is characterized by a conserved C-terminal motif and N-terminal signal peptide. Mediates Ca2+-dependent signaling.	rapid alkalinization factor 1 (RALF1); CONTAINS InterPro DOMAIN/s: Rapid ALkalinization Factor (InterPro:IPR008801); BEST Arabidopsis thaliana protein match is: ralf-like 33 (TAIR:AT4G15800.1); Has 267 Blast hits to 267 proteins in 20 species: Archae - 0; Bacteria - 0; Metazoa - 0; Fungi - 2; Plants - 265; Viruses - 0; Other Eukaryotes - 0 (source: NCBI BLink).	signalling.misc	16.7373	20.8428	4.58962	5.84414	0.300376	-1.66596	-1.67422	0.292119	0.768825	9.96379e-28	1.45467e-17	0.430613
AT1G02930	glutathione S-transferase 6	Encodes glutathione transferase belonging to the phi class of GSTs. Naming convention according to Wagner et al. (2002).	glutathione S-transferase 6 (GSTF6); FUNCTIONS IN: glutathione transferase activity, copper ion binding, cobalt ion binding, glutathione binding; INVOLVED IN: in 7 processes; LOCATED IN: mitochondrion, cell wall, vacuole, cytoplasm; EXPRESSED IN: fruit, root, cultured cell, leaf; EXPRESSED DURING: seedling growth, seed development stages; CONTAINS InterPro DOMAIN/s: Thioredoxin fold (InterPro:IPR…	misc.glutathione S transferases	344.133	346.976	135.694	120.766	0.0118368	-1.33621	-1.51487	-0.166829	1	1.35396e-13	1.22565e-36	0.749293
AT1G02960	0	0	unknown protein; BEST Arabidopsis thaliana protein match is: unknown protein (TAIR:AT1G02965.1); Has 83 Blast hits to 82 proteins in 37 species: Archae - 0; Bacteria - 2; Metazoa - 20; Fungi - 7; Plants - 29; Viruses - 0; Other Eukaryotes - 25 (source: NCBI BLink).	not assigned.unknown	21.1354	23.285	15.7929	14.347	0.133708	-0.398501	-0.662108	-0.129899	1	0.00386518	0.000154556	0.983447
AT1G03010	Phototropic-responsive NPH3 family protein	0	Phototropic-responsive NPH3 family protein; FUNCTIONS IN: signal transducer activity; INVOLVED IN: response to light stimulus, pollen tube growth; EXPRESSED IN: leaf apex, inflorescence meristem, cauline leaf, root, flower; EXPRESSED DURING: M germinated pollen stage, petal differentiation and expansion stage; CONTAINS InterPro DOMAIN/s: NPH3 (InterPro:IPR004249), BTB/POZ fold (InterPro:IPR011333…	signalling.light	2.86929	3.73352	0.496829	0.658671	0.290843	-1.37016	-1.51288	0.148119	0.985049	8.069e-12	7.37047e-12	0.900294
AT1G03090	methylcrotonyl-CoA carboxylase alpha chain, mitochondrial / 3-methylcrotonyl-CoA carboxylase 1 (MCCA)	MCCA is the biotinylated subunit of the dimer MCCase, which is involved in leucine degradation. Both subunits are nuclear coded and the active enzyme is located in the mitochondrion.	MCCA; FUNCTIONS IN: cobalt ion binding, methylcrotonoyl-CoA carboxylase activity; INVOLVED IN: leucine catabolic process; LOCATED IN: mitochondrion, cytosolic ribosome; EXPRESSED IN: 26 plant structures; EXPRESSED DURING: 13 growth stages; CONTAINS InterPro DOMAIN/s: Single hybrid motif (InterPro:IPR011053), Biotin/lipoyl attachment (InterPro:IPR000089), Carbamoyl phosphate synthase, large subuni…	amino acid metabolism.degradation.branched chain group.leucine	593.411	678.66	321.603	260.676	0.193352	-0.881699	-1.37703	-0.301982	1	2.51262e-10	1.0868e-28	0.160726
AT1G03140	splicing factor Prp18 family protein	0	splicing factor Prp18 family protein; INVOLVED IN: RNA splicing; LOCATED IN: spliceosomal complex; EXPRESSED IN: male gametophyte, cultured cell, pollen tube; EXPRESSED DURING: L mature pollen stage, M germinated pollen stage; CONTAINS InterPro DOMAIN/s: Pre-mRNA processing factor 4 (PRP4) like (InterPro:IPR014906), Splicing factor motif (InterPro:IPR003648), Prp18 (InterPro:IPR004098); BEST Arab…	RNA.processing.splicing	73.3926	73.3407	57.7357	52.709	-0.0010063	-0.340922	-0.468988	-0.129073	1	0.00728489	0.00250749	0.90643
AT1G03150	Acyl-CoA N-acyltransferases (NAT) superfamily protein	0	Acyl-CoA N-acyltransferases (NAT) superfamily protein; FUNCTIONS IN: N-acetyltransferase activity; INVOLVED IN: metabolic process; LOCATED IN: cellular_component unknown; EXPRESSED IN: 22 plant structures; EXPRESSED DURING: 13 growth stages; CONTAINS InterPro DOMAIN/s: GCN5-related N-acetyltransferase, C-terminal (InterPro:IPR022610), GCN5-related N-acetyltransferase (InterPro:IPR000182), Acyl-Co…	RNA.regulation of transcription.Silencing Group	20.5716	20.5487	14.0534	13.941	-0.00152956	-0.519038	-0.528323	-0.0108146	1	0.000162064	0.00272717	1
AT1G03200	0	0	unknown protein; BEST Arabidopsis thaliana protein match is: unknown protein (TAIR:AT1G03240.1); Has 2 Blast hits to 2 proteins in 1 species: Archae - 0; Bacteria - 0; Metazoa - 0; Fungi - 0; Plants - 2; Viruses - 0; Other Eukaryotes - 0 (source: NCBI BLink).	not assigned.unknown	3.35183	4.06229	1.87072	1.28687	0.218168	-0.600207	-1.14641	-0.32804	1	0.00385968	6.16498e-07	0.494551
AT1G03210	Phenazine biosynthesis PhzC/PhzF protein	0	Phenazine biosynthesis PhzC/PhzF protein; FUNCTIONS IN: catalytic activity; INVOLVED IN: biosynthetic process; LOCATED IN: endomembrane system; EXPRESSED IN: 24 plant structures; EXPRESSED DURING: 15 growth stages; CONTAINS InterPro DOMAIN/s: Phenazine biosynthesis PhzC/PhzF protein (InterPro:IPR003719); BEST Arabidopsis thaliana protein match is: Phenazine biosynthesis PhzC/PhzF protein (TAIR:AT…	not assigned.no ontology	20.5456	27.0162	12.1779	10.7964	0.378866	-0.709275	-1.24791	-0.159773	0.430336	6.75208e-07	2.66272e-14	0.905871
AT1G03230	Eukaryotic aspartyl protease family protein	0	Eukaryotic aspartyl protease family protein; FUNCTIONS IN: aspartic-type endopeptidase activity; INVOLVED IN: response to salt stress; LOCATED IN: cell wall, plant-type cell wall; EXPRESSED IN: stem, root; CONTAINS InterPro DOMAIN/s: Peptidase aspartic (InterPro:IPR021109), Peptidase aspartic, catalytic (InterPro:IPR009007), Peptidase A1 (InterPro:IPR001461); BEST Arabidopsis thaliana protein mat…	protein.degradation.aspartate protease	36.8333	54.368	27.1143	23.8282	0.549396	-0.428352	-1.15708	-0.179328	0.0175786	0.00291469	8.50694e-18	0.785179
AT1G03300	DOMAIN OF UNKNOWN FUNCTION 724 1	Member of the plant-specific DUF724 protein family. Arabidopsis has 10 DUF724 proteins. Loss of function mutant has a WT phenotype	DOMAIN OF UNKNOWN FUNCTION 724 1 (ATDUF1); FUNCTIONS IN: RNA binding; INVOLVED IN: biological_process unknown; LOCATED IN: nucleus; EXPRESSED IN: 30 plant structures; EXPRESSED DURING: 14 growth stages; CONTAINS InterPro DOMAIN/s: Tudor-like, plant (InterPro:IPR014002), Agenet (InterPro:IPR008395), Protein of unknown function DUF724 (InterPro:IPR007930); BEST Arabidopsis thaliana protein match is…	not assigned.no ontology.agenet domain-containing protein	5.16111	4.77539	2.28345	2.1349	-0.0932716	-0.907979	-0.881497	-0.0667894	1	3.57456e-06	0.0002569	1
AT1G03380	homolog of yeast autophagy 18 (ATG18) G	0	homolog of yeast autophagy 18 (ATG18) G (ATG18G); CONTAINS InterPro DOMAIN/s: WD40 repeat-like-containing domain (InterPro:IPR011046), Breast carcinoma amplified sequence 3 (InterPro:IPR022175), WD40 repeat (InterPro:IPR001680), WD40/YVTN repeat-like-containing domain (InterPro:IPR015943), WD40 repeat, subgroup (InterPro:IPR019781); BEST Arabidopsis thaliana protein match is: homolog of yeast aut…	protein.degradation.autophagy	45.948	47.3104	35.5678	29.6014	0.0412679	-0.360492	-0.658734	-0.256974	1	0.00675071	2.65309e-06	0.314789
AT1G03430	histidine-containing phosphotransfer factor 5	Encodes AHP5, one of the six Arabidopsis thaliana histidine phosphotransfer proteins (AHPs). AHPs function as redundant positive regulators of cytokinin signaling. Members of the AHP gene family include: AT3G21510 (AHP1), AT3G29350 (AHP2), AT5G39340 (AHP3), AT3G16360 (AHP4), AT1G03430 (AHP5) and AT1G80100 (AHP6).	histidine-containing phosphotransfer factor 5 (AHP5); CONTAINS InterPro DOMAIN/s: Signal transduction histidine kinase, phosphotransfer (Hpt) domain (InterPro:IPR008207); BEST Arabidopsis thaliana protein match is: histidine-containing phosphotransmitter 2 (TAIR:AT3G29350.1); Has 311 Blast hits to 310 proteins in 49 species: Archae - 2; Bacteria - 33; Metazoa - 0; Fungi - 8; Plants - 266; Viruses…	signalling.receptor kinases.misc	16.7084	17.1535	10.853	8.74809	0.0358125	-0.579178	-0.897056	-0.282065	1	5.37799e-05	3.0903e-06	0.388682
AT1G03495	HXXXD-type acyl-transferase family protein	0	HXXXD-type acyl-transferase family protein; FUNCTIONS IN: transferase activity, transferring acyl groups other than amino-acyl groups, transferase activity; INVOLVED IN: biological_process unknown; CONTAINS InterPro DOMAIN/s: Transferase (InterPro:IPR003480); BEST Arabidopsis thaliana protein match is: HXXXD-type acyl-transferase family protein (TAIR:AT1G03940.1); Has 1920 Blast hits to 1905 prot…	secondary metabolism.flavonoids.anthocyanins.anthocyanin 5-aromatic acyltransferase	13.0567	11.8381	6.03219	4.67528	-0.130833	-0.999214	-1.17766	-0.309282	1	2.69676e-07	6.61037e-10	0.57164
AT1G03550	Secretory carrier membrane protein (SCAMP) family protein	0	Secretory carrier membrane protein (SCAMP) family protein; FUNCTIONS IN: transmembrane transporter activity; INVOLVED IN: protein transport; LOCATED IN: integral to membrane; EXPRESSED IN: 23 plant structures; EXPRESSED DURING: 15 growth stages; CONTAINS InterPro DOMAIN/s: SCAMP (InterPro:IPR007273); BEST Arabidopsis thaliana protein match is: Secretory carrier membrane protein (SCAMP) family pro…	transport.misc	17.3531	22.7631	9.16867	9.1356	0.372701	-0.851892	-1.22929	-0.00469868	0.483023	2.84359e-09	2.4437e-13	1
AT1G03560	Pentatricopeptide repeat (PPR-like) superfamily protein	0	Pentatricopeptide repeat (PPR-like) superfamily protein; CONTAINS InterPro DOMAIN/s: Pentatricopeptide repeat (InterPro:IPR002885); BEST Arabidopsis thaliana protein match is: Tetratricopeptide repeat (TPR)-like superfamily protein (TAIR:AT5G39710.1); Has 53521 Blast hits to 15193 proteins in 316 species: Archae - 3; Bacteria - 91; Metazoa - 613; Fungi - 824; Plants - 50230; Viruses - 0; Other Eu…	not assigned.no ontology.pentatricopeptide (PPR) repeat-containing protein	11.2393	11.5043	6.40774	5.96358	0.0309001	-0.724416	-0.844521	-0.0892048	1	6.75333e-06	7.19248e-06	1
AT1G03780	targeting protein for XKLP2	Homolog of vertebrate TPX2. Protein has three domains involved in nuclear targeting, one in nuclear export and two in microtubule binding. Involved in mitotic spindle assembly during late prophase and early prometaphase.	targeting protein for XKLP2 (TPX2); FUNCTIONS IN: microtubule binding; INVOLVED IN: spindle assembly; LOCATED IN: nucleus, chloroplast envelope; EXPRESSED IN: 14 plant structures; EXPRESSED DURING: 7 growth stages; CONTAINS InterPro DOMAIN/s: Cell cycle regulated microtubule associated protein (InterPro:IPR022021); BEST Arabidopsis thaliana protein match is: Cell cycle regulated microtubule assoc…	cell.cycle	11.0153	12.1755	7.45663	5.64212	0.132988	-0.506713	-0.98814	-0.34844	1	0.00418997	1.5068e-06	0.382253
AT1G03870	FASCICLIN-like arabinoogalactan 9	fasciclin-like arabinogalactan-protein 9 (Fla9)	FASCICLIN-like arabinoogalactan 9 (FLA9); LOCATED IN: anchored to plasma membrane, plasma membrane, anchored to membrane; EXPRESSED IN: 23 plant structures; EXPRESSED DURING: 14 growth stages; CONTAINS InterPro DOMAIN/s: FAS1 domain (InterPro:IPR000782); BEST Arabidopsis thaliana protein match is: FASCICLIN-like arabinogalactan protein 13 precursor (TAIR:AT5G44130.1); Has 1005 Blast hits to 985 p…	cell wall.cell wall proteins.AGPs.AGP	101.435	80.2112	3.93483	4.64782	-0.334959	-4.37557	-3.84591	0.194694	0.104808	5.75847e-199	1.66931e-150	0.769484
AT1G03900	non-intrinsic ABC protein 4	member of NAP family, an heterogeneous subfamily of the ATP-binding Cassette (ABC) superfamily of membrane transporters. The NAPs proteins are characterized by having only one nucleotide-binding folds (NBFs) domain.	non-intrinsic ABC protein 4 (NAP4); FUNCTIONS IN: ATPase activity, coupled to transmembrane movement of substances, transporter activity; INVOLVED IN: extracellular transport; LOCATED IN: membrane; EXPRESSED IN: 26 plant structures; EXPRESSED DURING: 15 growth stages; CONTAINS InterPro DOMAIN/s: Adaptin ear-binding coat-associated protein 1 NECAP-1 (InterPro:IPR012466); BEST Arabidopsis thaliana …	not assigned.unknown	84.4225	90.7574	64.3511	59.0407	0.103208	-0.386404	-0.611883	-0.122271	1	0.00327957	0.000198036	0.986944
AT1G04040	HAD superfamily, subfamily IIIB acid phosphatase	0	HAD superfamily, subfamily IIIB acid phosphatase ; FUNCTIONS IN: acid phosphatase activity; INVOLVED IN: biological_process unknown; LOCATED IN: cell wall, plasma membrane, vacuole, plant-type cell wall; EXPRESSED IN: 19 plant structures; EXPRESSED DURING: 9 growth stages; CONTAINS InterPro DOMAIN/s: Acid phosphatase (Class B) (InterPro:IPR005519), Vegetative storage protein/acid phosphatase (Int…	misc.acid and other phosphatases	61.354	44.3527	23.7181	20.5631	-0.459293	-1.33492	-1.07263	-0.197002	0.0820083	1.87526e-21	1.05316e-10	0.69381
AT1G04100	indoleacetic acid-induced protein 10	Auxin induced gene, IAA10 (IAA10).	indoleacetic acid-induced protein 10 (IAA10); FUNCTIONS IN: sequence-specific DNA binding transcription factor activity; INVOLVED IN: response to auxin stimulus, response to chitin; LOCATED IN: nucleus; EXPRESSED IN: 7 plant structures; EXPRESSED DURING: 4 anthesis, petal differentiation and expansion stage; CONTAINS InterPro DOMAIN/s: Aux/IAA-ARF-dimerisation (InterPro:IPR011525), AUX/IAA protei…	RNA.regulation of transcription.Aux/IAA family	5.99698	5.93338	3.23866	2.48102	-0.013175	-0.723126	-0.994049	-0.284098	1	0.000112605	4.48586e-06	0.605944
AT1G04280	P-loop containing nucleoside triphosphate hydrolases superfamily protein	0	P-loop containing nucleoside triphosphate hydrolases superfamily protein; FUNCTIONS IN: ATP binding; INVOLVED IN: cell killing; LOCATED IN: membrane; EXPRESSED IN: leaf; CONTAINS InterPro DOMAIN/s: Zeta toxin (InterPro:IPR010488); BEST Arabidopsis thaliana protein match is: P-loop containing nucleoside triphosphate hydrolases superfamily protein (TAIR:AT1G06750.2); Has 195 Blast hits to 194 prote…	not assigned.unknown	57.1269	58.5027	37.5541	31.4952	0.0337507	-0.592321	-0.872727	-0.246656	1	1.73753e-06	1.01923e-10	0.342407
AT1G04625	Polynucleotidyl transferase, ribonuclease H-like superfamily protein	0	Polynucleotidyl transferase, ribonuclease H-like superfamily protein; FUNCTIONS IN: nucleic acid binding; INVOLVED IN: biological_process unknown; LOCATED IN: cellular_component unknown; CONTAINS InterPro DOMAIN/s: Polynucleotidyl transferase, ribonuclease H fold (InterPro:IPR012337); BEST Arabidopsis thaliana protein match is: Polynucleotidyl transferase, ribonuclease H-like superfamily protein …	not assigned.no ontology	1.20161	1.68347	0.412031	0.392931	0.285542	-0.640788	-0.945978	-0.0196476	1	0.00200263	3.90594e-05	1
AT1G04750	vesicle-associated membrane protein 721	vesicle-associated membrane protein 7B (At VAMP7B) mRNA,	vesicle-associated membrane protein 721 (VAMP721); FUNCTIONS IN: molecular_function unknown; INVOLVED IN: transport, vesicle-mediated transport; LOCATED IN: endosome, plasma membrane, membrane; EXPRESSED IN: 24 plant structures; EXPRESSED DURING: 13 growth stages; CONTAINS InterPro DOMAIN/s: Longin (InterPro:IPR010908), Longin-like (InterPro:IPR011012), Synaptobrevin (InterPro:IPR001388); BEST Ar…	cell.vesicle transport	72.8044	71.583	48.6596	49.1773	-0.0240756	-0.571636	-0.532596	0.0149637	1	2.29275e-06	0.000382608	1
AT1G04820	tubulin alpha-4 chain	Encodes an alpha tubulin isoform that is expressed in roots, leaves and flowers.	tubulin alpha-4 chain (TUA4); FUNCTIONS IN: structural constituent of cytoskeleton; INVOLVED IN: response to cadmium ion, microtubule-based process, cellular response to gravity; LOCATED IN: tubulin complex, cytosol, cell wall, plasma membrane, chloroplast; EXPRESSED IN: 29 plant structures; EXPRESSED DURING: 15 growth stages; CONTAINS InterPro DOMAIN/s: Alpha tubulin (InterPro:IPR002452), Tubuli…	cell.organisation	244.652	209.093	183.012	146.937	-0.22559	-0.416814	-0.506041	-0.314817	0.454626	0.000919935	0.000382608	0.112538
AT1G04910	O-fucosyltransferase family protein	0	O-fucosyltransferase family protein; CONTAINS InterPro DOMAIN/s: GDP-fucose protein O-fucosyltransferase (InterPro:IPR019378); BEST Arabidopsis thaliana protein match is: O-fucosyltransferase family protein (TAIR:AT1G22460.1); Has 861 Blast hits to 824 proteins in 30 species: Archae - 0; Bacteria - 0; Metazoa - 0; Fungi - 0; Plants - 861; Viruses - 0; Other Eukaryotes - 0 (source: NCBI BLink).	not assigned.no ontology	25.4124	24.1643	18.1743	17.066	-0.0698362	-0.462037	-0.478102	-0.0859014	1	0.00056203	0.0060857	1
AT1G05150	Calcium-binding tetratricopeptide family protein	0	Calcium-binding tetratricopeptide family protein; FUNCTIONS IN: binding, zinc ion binding, calcium ion binding; INVOLVED IN: biological_process unknown; LOCATED IN: plasma membrane; EXPRESSED IN: 24 plant structures; EXPRESSED DURING: 13 growth stages; CONTAINS InterPro DOMAIN/s: Tetratricopeptide TPR-1 (InterPro:IPR001440), Tetratricopeptide-like helical (InterPro:IPR011990), EF-HAND 2 (InterPro…	signalling.calcium	32.2882	34.8425	19.4328	18.1708	0.106661	-0.704124	-0.902764	-0.0919789	1	9.22048e-07	2.15193e-09	1
AT1G05200	glutamate receptor 3.4	member of Putative ligand-gated ion channel subunit family	glutamate receptor 3.4 (GLR3.4); FUNCTIONS IN: protein binding, intracellular ligand-gated ion channel activity; INVOLVED IN: cellular calcium ion homeostasis, response to light stimulus; LOCATED IN: integral to membrane, membrane; EXPRESSED IN: 20 plant structures; EXPRESSED DURING: 13 growth stages; CONTAINS InterPro DOMAIN/s: Extracellular solute-binding protein, family 3 (InterPro:IPR001638),…	signalling.in sugar and nutrient physiology	57.3357	49.2852	30.1346	32.2811	-0.214243	-0.905858	-0.595434	0.0961818	0.546739	4.93063e-12	4.1334e-05	0.761678
AT1G05240	Peroxidase superfamily protein	0	Peroxidase superfamily protein; FUNCTIONS IN: peroxidase activity, heme binding; INVOLVED IN: response to oxidative stress, oxidation reduction; LOCATED IN: plant-type cell wall; CONTAINS InterPro DOMAIN/s: Haem peroxidase (InterPro:IPR010255), Plant peroxidase (InterPro:IPR000823), Peroxidases heam-ligand binding site (InterPro:IPR019793), Peroxidase, active site (InterPro:IPR019794), Haem perox…	misc.peroxidases	12.8271	16.9048	0.229436	0.290473	0.372852	-3.49143	-3.79438	0.0699035	1	3.7172e-73	3.32384e-23	1
AT1G05250	Peroxidase superfamily protein	0	Peroxidase superfamily protein; FUNCTIONS IN: peroxidase activity, heme binding; INVOLVED IN: response to oxidative stress, oxidation reduction; LOCATED IN: endomembrane system; CONTAINS InterPro DOMAIN/s: Haem peroxidase (InterPro:IPR010255), Plant peroxidase (InterPro:IPR000823), Peroxidases heam-ligand binding site (InterPro:IPR019793), Peroxidase, active site (InterPro:IPR019794), Haem peroxi…	misc.peroxidases	17.4017	20.1443	0.21561	0.219122	0.200434	-3.92008	-4.11636	0.00416192	1	8.73147e-64	4.50401e-57	1
AT1G05300	zinc transporter 5 precursor	member of Fe(II) transporter isolog family	zinc transporter 5 precursor (ZIP5); FUNCTIONS IN: cation transmembrane transporter activity, metal ion transmembrane transporter activity; INVOLVED IN: response to zinc ion, cation transport; LOCATED IN: endomembrane system, integral to membrane, membrane; EXPRESSED IN: 10 plant structures; EXPRESSED DURING: LP.06 six leaves visible, LP.04 four leaves visible, 4 anthesis, C globular stage, petal…	transport.metal	7.10915	7.41922	3.67418	3.45367	0.0541366	-0.794837	-0.918692	-0.0697187	1	0.000650059	0.000356506	1
AT1G05440	C-8 sterol isomerases	0	C-8 sterol isomerases; FUNCTIONS IN: C-8 sterol isomerase activity; INVOLVED IN: ergosterol biosynthetic process; LOCATED IN: endoplasmic reticulum; EXPRESSED IN: 14 plant structures; EXPRESSED DURING: 7 growth stages; CONTAINS InterPro DOMAIN/s: ERG2/sigma1 receptor-like (InterPro:IPR006716); Has 118 Blast hits to 118 proteins in 39 species: Archae - 0; Bacteria - 0; Metazoa - 73; Fungi - 4; Pla…	not assigned.unknown	2.38127	1.80232	0.808233	0.560131	-0.270939	-0.902983	-0.844957	-0.212913	0.986257	0.000108445	0.000262142	0.776613
AT1G05470	DNAse I-like superfamily protein	Encodes an inositol polyphosphate 5' phosphatase (5PTase) that is required for the proper recruitment of cells into developing vascular tissue in leaves and cotyledons. It is most similar to Type I 5PTases that are known to cleave a phosphate from IP3 or IP4. cvp2 mutants have elevated levels of IP3 and are hypersensitive to ABA in seed germination assays.	COTYLEDON VASCULAR PATTERN 2 (CVP2); FUNCTIONS IN: hydrolase activity, inositol trisphosphate phosphatase activity; INVOLVED IN: in 8 processes; LOCATED IN: cellular_component unknown; EXPRESSED IN: 22 plant structures; EXPRESSED DURING: 8 growth stages; CONTAINS InterPro DOMAIN/s: Inositol polyphosphate related phosphatase (InterPro:IPR000300), Endonuclease/exonuclease/phosphatase (InterPro:IPR0…	DNA.synthesis/chromatin structure	11.1568	12.8813	7.48477	7.44646	0.191382	-0.518812	-0.716723	-0.00652894	1	0.00131279	0.00108983	1
AT1G05570	callose synthase 1	Encodes a callose synthase 1 catalytic subunit . Member of Glycosyltransferase Family- 48.	callose synthase 1 (CALS1); FUNCTIONS IN: transferase activity, transferring glycosyl groups, 1,3-beta-glucan synthase activity; INVOLVED IN: 1,3-beta-glucan biosynthetic process; LOCATED IN: 1,3-beta-glucan synthase complex, plasma membrane, cell plate; EXPRESSED IN: 23 plant structures; EXPRESSED DURING: 13 growth stages; CONTAINS InterPro DOMAIN/s: Glycosyl transferase, family 48 (InterPro:IPR…	minor CHO metabolism.callose	41.1515	59.1976	26.8043	29.1359	0.51412	-0.600275	-0.998221	0.116173	0.146377	3.91742e-07	8.31453e-09	0.674873
AT1G05590	beta-hexosaminidase 2	Encodes a protein with &#946;-hexosaminidase activity (the enzyme is active with p-nitrophenyl-&#946;-N-acetylglucosaminide as substrate but displayed only a minor activity toward p-nitrophenyl-&#946;-N-acetylgalactosaminide). Chitotriose-PA was digested almost completely overnight by a 50% ammonium sulfate fraction of a supernatant yeast expressing AtHEX3.	beta-hexosaminidase 2 (HEXO2); FUNCTIONS IN: UDP-glucosyltransferase activity, hexosaminidase activity, beta-N-acetylhexosaminidase activity, hydrolase activity, hydrolyzing O-glycosyl compounds; INVOLVED IN: carbohydrate metabolic process; LOCATED IN: plasma membrane; EXPRESSED IN: 23 plant structures; EXPRESSED DURING: 13 growth stages; CONTAINS InterPro DOMAIN/s: Glycoside hydrolase, family 20…	protein.glycosylation.alpha-1,3-mannosyl-glycoprotein-beta-1,2-N-acetylglucosaminyltransferase(GnTI)	12.3776	10.5262	5.88455	5.14194	-0.214906	-0.958384	-0.908145	-0.164668	0.739333	1.00382e-07	1.61584e-06	0.9664
AT1G05700	Leucine-rich repeat transmembrane protein kinase protein	0	Leucine-rich repeat transmembrane protein kinase protein; FUNCTIONS IN: kinase activity; INVOLVED IN: protein amino acid phosphorylation; LOCATED IN: endomembrane system; EXPRESSED IN: shoot, stem, hypocotyl, root; CONTAINS InterPro DOMAIN/s: Protein kinase, ATP binding site (InterPro:IPR017441), Protein kinase, catalytic domain (InterPro:IPR000719), Leucine-rich repeat (InterPro:IPR001611), Seri…	signalling.receptor kinases.misc	3.60209	5.82773	1.00365	0.965647	0.569116	-1.19966	-1.7964	-0.0276281	0.336526	1.37834e-08	5.36572e-14	1
AT1G05720	selenoprotein family protein	0	selenoprotein family protein; FUNCTIONS IN: selenium binding; INVOLVED IN: biological_process unknown; LOCATED IN: endomembrane system; EXPRESSED IN: 22 plant structures; EXPRESSED DURING: 13 growth stages; CONTAINS InterPro DOMAIN/s: Sep15/SelM redox (InterPro:IPR014912); Has 200 Blast hits to 200 proteins in 73 species: Archae - 0; Bacteria - 0; Metazoa - 137; Fungi - 0; Plants - 49; Viruses - …	not assigned.no ontology	15.9248	17.8033	10.3846	8.86582	0.151849	-0.57205	-0.930475	-0.206577	1	0.000939153	1.93378e-08	0.78956
AT1G05805	basic helix-loop-helix (bHLH) DNA-binding superfamily protein	0	basic helix-loop-helix (bHLH) DNA-binding superfamily protein; FUNCTIONS IN: DNA binding, sequence-specific DNA binding transcription factor activity; INVOLVED IN: regulation of transcription; LOCATED IN: cytosol; EXPRESSED IN: 24 plant structures; EXPRESSED DURING: 13 growth stages; CONTAINS InterPro DOMAIN/s: Helix-loop-helix DNA-binding domain (InterPro:IPR001092), Helix-loop-helix DNA-binding…	RNA.regulation of transcription.bHLH,Basic Helix-Loop-Helix family	58.0428	58.841	40.8876	44.1249	0.0193737	-0.49524	-0.407211	0.107402	1	0.000114592	0.00823194	0.6695
AT1G05810	RAB GTPase homolog A5E	0	RAB GTPase homolog A5E (RABA5E); FUNCTIONS IN: GTP binding; INVOLVED IN: protein transport, small GTPase mediated signal transduction; LOCATED IN: chloroplast; EXPRESSED IN: 23 plant structures; EXPRESSED DURING: 13 growth stages; CONTAINS InterPro DOMAIN/s: Ras GTPase (InterPro:IPR001806), Small GTP-binding protein (InterPro:IPR005225), Small GTPase (InterPro:IPR020851), Ras (InterPro:IPR013753)…	signalling.G-proteins	19.7685	20.9913	7.46861	6.71489	0.0825351	-1.2942	-1.51122	-0.13448	1	6.70681e-16	3.0656e-17	1
AT1G05840	Eukaryotic aspartyl protease family protein	0	Eukaryotic aspartyl protease family protein; FUNCTIONS IN: aspartic-type endopeptidase activity; INVOLVED IN: proteolysis; LOCATED IN: anchored to membrane; EXPRESSED IN: 23 plant structures; EXPRESSED DURING: 15 growth stages; CONTAINS InterPro DOMAIN/s: Peptidase aspartic, catalytic (InterPro:IPR009007), Peptidase aspartic (InterPro:IPR021109), Peptidase A1 (InterPro:IPR001461); BEST Arabidopsi…	protein.degradation.aspartate protease	45.6883	51.3421	33.4834	27.3072	0.164911	-0.43716	-0.886806	-0.284734	1	0.00077393	5.58793e-12	0.233542
AT1G06120	Fatty acid desaturase family protein	0	Fatty acid desaturase family protein; FUNCTIONS IN: oxidoreductase activity, oxidoreductase activity, acting on paired donors, with oxidation of a pair of donors resulting in the reduction of molecular oxygen to two molecules of water; INVOLVED IN: oxidation reduction, lipid metabolic process; CONTAINS InterPro DOMAIN/s: Fatty acid desaturase, type 1, core (InterPro:IPR015876), Fatty acid desatur…	lipid metabolism.FA desaturation.desaturase	1.29096	0.884311	0.119215	0.0658907	-0.281917	-1.03347	-0.821978	-0.0704272	1	7.00339e-09	0.00563656	1
AT1G06670	nuclear DEIH-boxhelicase	nuclear DEIH-box helicase (NIH) encoding a putative RNA and/or DNA helicase homologous to a group of nucleic acid helicases from the DEAD/H family with nuclear DEIH-box helicase (NIH) distinct N- and C-terminal regions that differ from animal DEIH proteins	nuclear DEIH-boxhelicase (NIH); CONTAINS InterPro DOMAIN/s: Helicase-associated domain (InterPro:IPR007502), DNA/RNA helicase, DEAD/DEAH box type, N-terminal (InterPro:IPR011545), Ankyrin repeat-containing domain (InterPro:IPR020683), DEAD-like helicase, N-terminal (InterPro:IPR014001), DNA/RNA helicase, C-terminal (InterPro:IPR001650), Single-stranded nucleic acid binding R3H (InterPro:IPR001374…	DNA.unspecified	38.2711	40.7053	29.5691	28.6555	0.0867649	-0.361394	-0.491933	-0.0437739	1	0.00722961	0.00122794	1
AT1G07090	Protein of unknown function (DUF640)	0	LIGHT SENSITIVE HYPOCOTYLS 6 (LSH6); CONTAINS InterPro DOMAIN/s: Protein of unknown function DUF640 (InterPro:IPR006936); BEST Arabidopsis thaliana protein match is: Protein of unknown function (DUF640) (TAIR:AT5G58500.1); Has 311 Blast hits to 311 proteins in 18 species: Archae - 0; Bacteria - 0; Metazoa - 14; Fungi - 0; Plants - 297; Viruses - 0; Other Eukaryotes - 0 (source: NCBI BLink).	not assigned.unknown	5.4072	4.75854	1.23883	1.2708	-0.153992	-1.51695	-1.3425	0.020456	1	7.96126e-16	5.80519e-10	1
AT1G07128	0	Potential natural antisense gene, locus overlaps with AT1G07130	0	micro RNA, natural antisense etc	3.5965	5.80177	1.84345	1.07503	0.565374	-0.692893	-1.71278	-0.454512	0.437187	0.00318228	4.64092e-13	0.24412
AT1G07170	PHF5-like protein	0	PHF5-like protein; CONTAINS InterPro DOMAIN/s: PHF5-like (InterPro:IPR005345); BEST Arabidopsis thaliana protein match is: PHF5-like protein (TAIR:AT2G30000.1); Has 420 Blast hits to 420 proteins in 206 species: Archae - 0; Bacteria - 0; Metazoa - 129; Fungi - 128; Plants - 86; Viruses - 0; Other Eukaryotes - 77 (source: NCBI BLink).	not assigned.unknown	24.9354	27.8299	18.0798	17.6194	0.152645	-0.442879	-0.630759	-0.0352353	1	0.00134809	0.000357092	1
AT1G07230	non-specific phospholipase C1	0	non-specific phospholipase C1 (NPC1); FUNCTIONS IN: hydrolase activity, acting on ester bonds; LOCATED IN: endomembrane system; EXPRESSED IN: 23 plant structures; EXPRESSED DURING: 13 growth stages; CONTAINS InterPro DOMAIN/s: Phosphoesterase (InterPro:IPR007312); BEST Arabidopsis thaliana protein match is: non-specific phospholipase C2 (TAIR:AT2G26870.1); Has 30201 Blast hits to 17322 proteins i…	not assigned.no ontology	33.1938	33.5584	25.262	20.9563	0.015301	-0.38076	-0.654404	-0.258343	1	0.00529924	2.11833e-05	0.416088
AT1G07390	receptor like protein 1	0	receptor like protein 1 (RLP1); CONTAINS InterPro DOMAIN/s: Leucine-rich repeat, typical subtype (InterPro:IPR003591), Leucine-rich repeat-containing N-terminal domain, type 2 (InterPro:IPR013210), Leucine-rich repeat (InterPro:IPR001611); BEST Arabidopsis thaliana protein match is: receptor like protein 9 (TAIR:AT1G58190.2); Has 135653 Blast hits to 34187 proteins in 1325 species: Archae - 66; B…	signalling.receptor kinases.misc	11.0135	9.1874	4.72136	3.49408	-0.237866	-1.07022	-1.18069	-0.348335	1	9.86952e-05	9.19554e-10	0.447281
AT1G07560	Leucine-rich repeat protein kinase family protein	0	Leucine-rich repeat protein kinase family protein; FUNCTIONS IN: kinase activity; INVOLVED IN: protein amino acid phosphorylation; LOCATED IN: endomembrane system; EXPRESSED IN: root; CONTAINS InterPro DOMAIN/s: Protein kinase, ATP binding site (InterPro:IPR017441), Protein kinase, catalytic domain (InterPro:IPR000719), Serine/threonine-protein kinase-like domain (InterPro:IPR017442), Protein kin…	signalling.receptor kinases.leucine rich repeat I	4.39395	7.16148	1.3639	1.5183	0.597489	-1.19017	-1.69638	0.0912799	0.219937	7.05629e-10	4.78564e-10	1
AT1G07650	Leucine-rich repeat transmembrane protein kinase	0	Leucine-rich repeat transmembrane protein kinase; FUNCTIONS IN: protein serine/threonine kinase activity, kinase activity, ATP binding; INVOLVED IN: protein amino acid phosphorylation, transmembrane receptor protein tyrosine kinase signaling pathway; LOCATED IN: endomembrane system; EXPRESSED IN: 22 plant structures; EXPRESSED DURING: 13 growth stages; BEST Arabidopsis thaliana protein match is: …	signalling.receptor kinases.leucine rich repeat VIII.VIII-2	40.2453	52.9769	30.5023	29.009	0.388111	-0.388772	-0.846948	-0.0700654	0.30255	0.0029607	9.52067e-11	1
AT1G07880	Protein kinase superfamily protein	member of MAP Kinase	ATMPK13; CONTAINS InterPro DOMAIN/s: Protein kinase, ATP binding site (InterPro:IPR017441), Serine/threonine-protein kinase domain (InterPro:IPR002290), Serine/threonine-protein kinase-like domain (InterPro:IPR017442), Serine/threonine-protein kinase, active site (InterPro:IPR008271), Protein kinase-like domain (InterPro:IPR011009), MAP kinase, conserved site (InterPro:IPR003527), Protein kinase,…	signalling.MAP kinases	4.03106	6.45203	1.9216	2.609	0.566772	-0.784104	-1.04603	0.304843	0.260085	0.000365498	5.74128e-07	0.427658
AT1G07890	ascorbate peroxidase 1	Encodes a cytosolic ascorbate peroxidase APX1. Ascorbate peroxidases are enzymes that scavenge hydrogen peroxide in plant cells. Eight types of APX have been described for Arabidopsis: three cytosolic (APX1, APX2, APX6), two chloroplastic types (stromal sAPX, thylakoid tAPX), and three microsomal (APX3, APX4, APX5) isoforms. At least part of the induction of heat shock proteins during light stres…	ascorbate peroxidase 1 (APX1); FUNCTIONS IN: L-ascorbate peroxidase activity; INVOLVED IN: in 6 processes; LOCATED IN: cytosol, cell wall, chloroplast, plasma membrane, chloroplast stroma; EXPRESSED IN: 27 plant structures; EXPRESSED DURING: 16 growth stages; CONTAINS InterPro DOMAIN/s: Haem peroxidase (InterPro:IPR010255), Plant ascorbate peroxidase (InterPro:IPR002207), Peroxidases heam-ligand …	redox.ascorbate and glutathione.ascorbate	651.81	929.103	440.066	567.269	0.510727	-0.565668	-0.710815	0.36558	0.0427837	1.54294e-06	8.62112e-06	0.0202318
AT1G08090	nitrate transporter 2:1	High-affinity nitrate transporter. Up-regulated by nitrate. Functions as a repressor of lateral root initiation independently of nitrate uptake.	nitrate transporter 2:1 (NRT2:1); CONTAINS InterPro DOMAIN/s: Major facilitator superfamily MFS-1 (InterPro:IPR011701), Major facilitator superfamily, general substrate transporter (InterPro:IPR016196); BEST Arabidopsis thaliana protein match is: nitrate transporter 2.2 (TAIR:AT1G08100.1); Has 5150 Blast hits to 5022 proteins in 1376 species: Archae - 45; Bacteria - 4402; Metazoa - 22; Fungi - 27…	transport.nitrate	3.37928	1.8852	0.0767155	0.161818	-0.60202	-2.02406	-1.31229	0.109747	0.222114	2.37104e-23	3.65086e-10	0.894781
AT1G08300	no vein-like	0	NO VEIN-LIKE (NVL); FUNCTIONS IN: molecular_function unknown; INVOLVED IN: biological_process unknown; LOCATED IN: endomembrane system; BEST Arabidopsis thaliana protein match is: Histidine kinase-, DNA gyrase B-, and HSP90-like ATPase family protein (TAIR:AT4G13750.1); Has 169 Blast hits to 140 proteins in 57 species: Archae - 2; Bacteria - 5; Metazoa - 24; Fungi - 0; Plants - 82; Viruses - 0; O…	not assigned.unknown	12.082	13.5174	6.98685	5.7735	0.150204	-0.711884	-1.09981	-0.237724	1	6.25279e-06	6.79727e-10	0.632418
AT1G08465	Plant-specific transcription factor YABBY family protein	Member of the YABBY family of Arabidopsis proteins involved in the abaxial cell fate specification in lateral organs	YABBY2 (YAB2); CONTAINS InterPro DOMAIN/s: High mobility group, superfamily (InterPro:IPR009071), YABBY protein (InterPro:IPR006780); BEST Arabidopsis thaliana protein match is: plant-specific transcription factor YABBY family protein (TAIR:AT2G26580.2); Has 446 Blast hits to 444 proteins in 124 species: Archae - 0; Bacteria - 0; Metazoa - 0; Fungi - 2; Plants - 433; Viruses - 0; Other Eukaryotes…	RNA.regulation of transcription.C2C2(Zn) YABBY family	12.8574	13.9519	8.60434	8.68169	0.10967	-0.528896	-0.626994	0.0115714	1	0.00204672	0.000511428	1
AT1G08580	0	0	unknown protein; Has 39 Blast hits to 39 proteins in 15 species: Archae - 0; Bacteria - 0; Metazoa - 0; Fungi - 0; Plants - 35; Viruses - 0; Other Eukaryotes - 4 (source: NCBI BLink).	not assigned.unknown	15.9728	18.5237	9.27644	11.8906	0.202004	-0.723882	-0.598907	0.326979	1	2.07867e-06	0.00206595	0.220722
AT1G08660	MALE GAMETOPHYTE DEFECTIVE 2	0	MALE GAMETOPHYTE DEFECTIVE 2 (MGP2); FUNCTIONS IN: transferase activity, transferring glycosyl groups, sialyltransferase activity; INVOLVED IN: protein amino acid glycosylation; LOCATED IN: Golgi apparatus, membrane; EXPRESSED IN: 22 plant structures; EXPRESSED DURING: 13 growth stages; CONTAINS InterPro DOMAIN/s: Glycosyl transferase, family 29 (InterPro:IPR001675); BEST Arabidopsis thaliana pro…	protein.glycosylation	30.2835	34.3011	23.2329	20.5756	0.174313	-0.368436	-0.710315	-0.167566	1	0.00490024	1.64443e-06	0.790267
AT1G08700	Presenilin-1	Encodes a protein similar to animal presenilin whose expression is increased in response to potassium (K+) deprivation.	Presenilin-1 (PS1); INVOLVED IN: intracellular signaling pathway; LOCATED IN: endomembrane system, integral to membrane, membrane; EXPRESSED IN: 22 plant structures; EXPRESSED DURING: 14 growth stages; CONTAINS InterPro DOMAIN/s: Peptidase A22, presenilin signal peptide (InterPro:IPR006639), Peptidase A22A, presenilin (InterPro:IPR001108); BEST Arabidopsis thaliana protein match is: Presenilin-2 …	signalling.misc	23.9838	22.4589	12.3354	10.0347	-0.0908532	-0.905725	-1.08809	-0.27322	1	1.45679e-10	2.41198e-12	0.417394
AT1G08780	ABI3-interacting protein 3	0	ABI3-interacting protein 3 (AIP3); FUNCTIONS IN: unfolded protein binding; INVOLVED IN: protein folding; LOCATED IN: prefoldin complex; EXPRESSED IN: 23 plant structures; EXPRESSED DURING: 13 growth stages; CONTAINS InterPro DOMAIN/s: Prefoldin beta-like (InterPro:IPR002777), Prefoldin, subunit 4 (InterPro:IPR016661); Has 376 Blast hits to 375 proteins in 196 species: Archae - 2; Bacteria - 0; Me…	development.unspecified	21.6813	22.5591	15.0084	16.018	0.0547843	-0.50267	-0.469223	0.0882315	1	0.000759953	0.00759934	0.860792
AT1G08810	myb domain protein 60	putative transcription factor of the R2R3-MYB gene family. Transcript increases under conditions that promote stomatal opening (white and blue light, abi1-1 mutation) and decreases under conditions that trigger stomatal closure (ABA, desiccation, darkness), with the exception of elevated CO2. Expressed exclusively in guard cells of all tissues. It is required for light-induced opening of stomata.…	myb domain protein 60 (MYB60); CONTAINS InterPro DOMAIN/s: SANT, DNA-binding (InterPro:IPR001005), Homeodomain-like (InterPro:IPR009057), Myb, DNA-binding (InterPro:IPR014778), HTH transcriptional regulator, Myb-type, DNA-binding (InterPro:IPR017930), Homeodomain-related (InterPro:IPR012287), Myb transcription factor (InterPro:IPR015495); BEST Arabidopsis thaliana protein match is: myb domain pro…	RNA.regulation of transcription.MYB domain transcription factor family	18.6688	17.2842	7.31651	6.19683	-0.105309	-1.24186	-1.34516	-0.208617	1	1.5571e-17	1.5521e-13	0.763228
AT1G08930	Major facilitator superfamily protein	encodes a putative sucrose transporter whose gene expression is induced by dehydration and cold.	EARLY RESPONSE TO DEHYDRATION 6 (ERD6); FUNCTIONS IN: carbohydrate transmembrane transporter activity, sugar:hydrogen symporter activity, sugar transmembrane transporter activity; INVOLVED IN: response to water deprivation, response to salt stress, response to cold, response to chitin, response to abscisic acid stimulus; LOCATED IN: integral to membrane, membrane; EXPRESSED IN: 30 plant structure…	transport.sugars	245.569	251.933	93.8613	78.1308	0.0367689	-1.3781	-1.67645	-0.26158	1	6.86652e-23	6.63828e-35	0.376592
AT1G08940	Phosphoglycerate mutase family protein	0	Phosphoglycerate mutase family protein; FUNCTIONS IN: catalytic activity; INVOLVED IN: metabolic process; LOCATED IN: cellular_component unknown; EXPRESSED IN: 22 plant structures; EXPRESSED DURING: 13 growth stages; CONTAINS InterPro DOMAIN/s: Histidine phosphatase superfamily, clade-1 (InterPro:IPR013078), Phosphoglycerate/bisphosphoglycerate mutase, active site (InterPro:IPR001345); BEST Arabi…	glycolysis.cytosolic branch.phosphoglycerate mutase	16.4415	16.1663	9.71808	7.27641	-0.0229462	-0.702476	-1.0525	-0.372969	1	5.14819e-06	1.30652e-08	0.17121
AT1G09140	SERINE-ARGININE PROTEIN 30	Encodes a serine-arginine rich RNA binding protein involved in regulation of splicing (including splicing of itself). Exists as 3 alternative spliced forms that are differentially expressed.	SERINE-ARGININE PROTEIN 30 (ATSRP30); CONTAINS InterPro DOMAIN/s: RNA recognition motif, RNP-1 (InterPro:IPR000504), Nucleotide-binding, alpha-beta plait (InterPro:IPR012677); BEST Arabidopsis thaliana protein match is: RNA-binding (RRM/RBD/RNP motifs) family protein (TAIR:AT1G02840.3); Has 10547 Blast hits to 8837 proteins in 431 species: Archae - 0; Bacteria - 274; Metazoa - 6368; Fungi - 1180;…	RNA.processing.splicing	94.6677	106.03	65.6834	60.1049	0.161909	-0.520705	-0.808652	-0.126039	1	9.30225e-05	1.99787e-09	0.92888
AT1G09230	RNA-binding (RRM/RBD/RNP motifs) family protein	0	RNA-binding (RRM/RBD/RNP motifs) family protein; FUNCTIONS IN: RNA binding, nucleotide binding, nucleic acid binding; LOCATED IN: cellular_component unknown; EXPRESSED IN: 22 plant structures; EXPRESSED DURING: 13 growth stages; CONTAINS InterPro DOMAIN/s: RNA recognition motif, RNP-1 (InterPro:IPR000504), Nucleotide-binding, alpha-beta plait (InterPro:IPR012677); Has 908 Blast hits to 898 protei…	RNA.RNA binding	33.7438	32.3731	25.9203	21.1651	-0.0580725	-0.368061	-0.590393	-0.280404	1	0.00730468	0.000170695	0.337501
AT1G09290	0	0	unknown protein; Has 73 Blast hits to 71 proteins in 26 species: Archae - 0; Bacteria - 0; Metazoa - 5; Fungi - 11; Plants - 54; Viruses - 0; Other Eukaryotes - 3 (source: NCBI BLink).	not assigned.unknown	13.3689	13.1937	8.56592	8.25979	-0.0177003	-0.586973	-0.616197	-0.0469246	1	0.000201406	0.00152063	1
AT1G09390	GDSL-like Lipase/Acylhydrolase superfamily protein	0	GDSL-like Lipase/Acylhydrolase superfamily protein; FUNCTIONS IN: hydrolase activity, acting on ester bonds, carboxylesterase activity; INVOLVED IN: glycerol biosynthetic process, lipid metabolic process; LOCATED IN: chloroplast stroma; EXPRESSED IN: 22 plant structures; EXPRESSED DURING: 13 growth stages; CONTAINS InterPro DOMAIN/s: Lipase, GDSL (InterPro:IPR001087); BEST Arabidopsis thaliana pr…	misc.GDSL-motif lipase	12.6181	12.6459	7.21557	6.47175	0.00293975	-0.729092	-0.868947	-0.136915	1	1.00031e-05	3.43541e-05	0.993618
AT1G09415	NIM1-interacting 3	encodes a kinase that physically interacts with NPR1/NIM1	NIM1-interacting 3 (NIMIN-3); Has 41 Blast hits to 41 proteins in 12 species: Archae - 0; Bacteria - 0; Metazoa - 0; Fungi - 5; Plants - 30; Viruses - 0; Other Eukaryotes - 6 (source: NCBI BLink).	RNA.regulation of transcription.unclassified	27.7816	35.3885	17.0229	16.1441	0.338335	-0.675315	-1.08577	-0.0721171	0.629998	3.55656e-05	2.52844e-15	1
AT1G09420	glucose-6-phosphate dehydrogenase 4	Encodes a protein similar to glucose-6-phosphate dehydrogenase but, based on amino acid differences in the active site and lack of activity, does not encode a functional G6PDH. The amino acid sequence for the consensus sequence of the G6PDH active site (DHYLGKE) differs in three places in this protein. gc exon splice site at 20574 is based on protein alignment, and is not confirmed experimentally.	glucose-6-phosphate dehydrogenase 4 (G6PD4); FUNCTIONS IN: glucose-6-phosphate dehydrogenase activity; INVOLVED IN: oxidation reduction, glucose metabolic process, metabolic process; LOCATED IN: chloroplast; EXPRESSED IN: 14 plant structures; EXPRESSED DURING: 6 growth stages; CONTAINS InterPro DOMAIN/s: Glucose-6-phosphate dehydrogenase, C-terminal (InterPro:IPR022675), NAD(P)-binding domain (In…	OPP.oxidative PP.G6PD	43.8803	46.589	16.3408	13.0116	0.0845486	-1.37191	-1.76401	-0.307554	1	2.03001e-25	1.80858e-38	0.280058
AT1G09430	ATP-citrate lyase A-3	Encodes subunit A of the heteromeric enzyme ATP citrate lyase (ACL). In animals, ACL is encoded by a single gene; ACL in Arabidopsis is composed of two polypeptides, ACLA (encoded by 3 genes) and ACLB (encoded by 2 genes). The holoenzyme has an A(4)B(4)stoichiometry. Expression of both ACLA and ACLB but not of either of the subunits alone results in ACL activity.	ATP-citrate lyase A-3 (ACLA-3); CONTAINS InterPro DOMAIN/s: ATP-grasp fold, subdomain 2 (InterPro:IPR013816), ATP-grasp fold, succinyl-CoA synthetase-type (InterPro:IPR013650), Succinyl-CoA synthetase-like (InterPro:IPR016102); BEST Arabidopsis thaliana protein match is: ATP-citrate lyase A-1 (TAIR:AT1G10670.4); Has 5303 Blast hits to 5302 proteins in 1635 species: Archae - 133; Bacteria - 3235; …	TCA / org transformation.other organic acid transformatons.atp-citrate lyase	217.006	204.49	105.509	88.3654	-0.0853013	-1.03339	-1.20128	-0.253187	1	3.65851e-19	3.42017e-20	0.31062
AT1G09460	Carbohydrate-binding X8 domain superfamily protein	0	Carbohydrate-binding X8 domain superfamily protein; LOCATED IN: endomembrane system; EXPRESSED IN: 19 plant structures; EXPRESSED DURING: 12 growth stages; CONTAINS InterPro DOMAIN/s: X8 (InterPro:IPR012946); BEST Arabidopsis thaliana protein match is: Carbohydrate-binding X8 domain superfamily protein (TAIR:AT2G30933.1); Has 28400 Blast hits to 14800 proteins in 1032 species: Archae - 269; Bacte…	misc.beta 1,3 glucan hydrolases	46.6599	54.4627	12.9468	12.7508	0.218742	-1.77285	-2.012	-0.0204102	1	3.30427e-29	4.95269e-38	1
AT1G09560	germin-like protein 5	germin-like protein (GLP5)	germin-like protein 5 (GLP5); FUNCTIONS IN: manganese ion binding, nutrient reservoir activity; INVOLVED IN: response to cold; LOCATED IN: cell wall, nucleus; EXPRESSED IN: 22 plant structures; EXPRESSED DURING: 14 growth stages; CONTAINS InterPro DOMAIN/s: Cupin, RmlC-type (InterPro:IPR011051), Cupin 1 (InterPro:IPR006045), Germin (InterPro:IPR001929), RmlC-like jelly roll fold (InterPro:IPR0147…	stress.abiotic.unspecified	132.185	132.895	71.0754	75.0651	0.00767338	-0.885854	-0.815799	0.077728	1	1.59817e-11	1.11714e-09	0.802273
AT1G09570	phytochrome A	Light-labile cytoplasmic red/far-red light photoreceptor involved in the regulation of photomorphogenesis. It exists in two inter-convertible forms: Pr and Pfr (active) and functions as a dimer.The N terminus carries a single tetrapyrrole chromophore, and the C terminus is involved in dimerization. It is the sole photoreceptor mediating the FR high irradiance response (HIR). Major regulator in re…	phytochrome A (PHYA); CONTAINS InterPro DOMAIN/s: Phytochrome, central region (InterPro:IPR013515), Signal transduction histidine kinase, core (InterPro:IPR005467), PAS fold (InterPro:IPR013767), PAS (InterPro:IPR000014), Phytochrome chromophore attachment domain (InterPro:IPR016132), ATPase-like, ATP-binding domain (InterPro:IPR003594), PAS fold-2 (InterPro:IPR013654), Phytochrome A/B/C/D/E (Int…	signalling.light	188.601	172.379	148.562	121.189	-0.129035	-0.34222	-0.504816	-0.291631	0.927888	0.00516331	0.00210097	0.178001
AT1G09630	RAB GTPase 11C	Encodes a putative GTP-binding protein. Associates with organelles on a pathway from the Golgi to the plasma membrane in interphase. In dividing cells acts at the cell plate.	RAB GTPase 11C (RAB11c); FUNCTIONS IN: GTP binding; INVOLVED IN: cytokinesis; LOCATED IN: endosome, plasma membrane, cell plate; EXPRESSED IN: 26 plant structures; EXPRESSED DURING: 13 growth stages; CONTAINS InterPro DOMAIN/s: Ras GTPase (InterPro:IPR001806), Small GTP-binding protein (InterPro:IPR005225), Small GTPase (InterPro:IPR020851), Ras (InterPro:IPR013753), Ras small GTPase, Rab type (I…	signalling.G-proteins	17.7284	18.9372	8.08031	7.92111	0.0902339	-1.04441	-1.16016	-0.0255185	1	1.50661e-12	4.83207e-13	1
AT1G09645	0	0	unknown protein; BEST Arabidopsis thaliana protein match is: unknown protein (TAIR:AT1G57765.1); Has 35333 Blast hits to 34131 proteins in 2444 species: Archae - 798; Bacteria - 22429; Metazoa - 974; Fungi - 991; Plants - 531; Viruses - 0; Other Eukaryotes - 9610 (source: NCBI BLink).	not assigned.unknown	23.4958	23.2831	13.4174	13.2088	-0.0125813	-0.764726	-0.773174	-0.0210292	1	8.47587e-09	3.77579e-06	1
AT1G09660	RNA-binding KH domain-containing protein	0	RNA-binding KH domain-containing protein; FUNCTIONS IN: RNA binding, nucleic acid binding; INVOLVED IN: biological_process unknown; LOCATED IN: cellular_component unknown; EXPRESSED IN: 23 plant structures; EXPRESSED DURING: 13 growth stages; CONTAINS InterPro DOMAIN/s: K Homology (InterPro:IPR004087); BEST Arabidopsis thaliana protein match is: RNA-binding KH domain-containing protein (TAIR:AT4G…	RNA.RNA binding	24.6027	25.1825	13.9101	16.2945	0.0323045	-0.780006	-0.598286	0.214025	1	3.54409e-09	0.000492071	0.419003
[truncated: 27,878 more rows]

## Sheet: genes up in Col-0 salt 
GO Term	Description	P-value	FDR q-value	Enrichment	N	B	n	b	Genes
[truncated: 240 more rows]

## Sheet: genes down in Col-0 salt
GO Term	Description	P-value	FDR q-value	Enrichment	N	B	n	b	Genes
[truncated: 272 more rows]

## Sheet: genes up in spi salt
GO Term	Description	P-value	FDR q-value	Enrichment	N	B	n	b	Genes
[truncated: 240 more rows]

[truncated: 5 more sheets: genes down in spi salt, genes down spi vs. Col-0, genes up spi vs. Col-0, genes down spi vs. Col-0 salt, genes up spi vs. Col-0 salt]
